# Supplementary material for: A user-friendly, low-cost turbidostat with versatile growth rate estimation based on an extended Kalman filter
Source: PLoS One. 2017 Jul 26;12(7):e0181923. doi: 10.1371/journal.pone.0181923 (PMC5529016; doi:10.1371/journal.pone.0181923)
Supplement: S1 File — (ZIP) [file pone.0181923.s005.zip]

Archive with 6 entries (6 files):
- upper housing.stl
- base plate.stl
- bottom cover.stl
- lower housing.stl
- optics holder.stl
- tube holder.stl
