# Supplementary material for: A user-friendly, low-cost turbidostat with versatile growth rate estimation based on an extended Kalman filter
Source: PLoS One. 2017 Jul 26;12(7):e0181923. doi: 10.1371/journal.pone.0181923 (PMC5529016; doi:10.1371/journal.pone.0181923)
Supplement: S2 File — (ZIP) [file pone.0181923.s006.zip]

Archive with 36 entries (30 files):
- Board schematic/
- Board schematic/KiCad Files/
- Board schematic/KiCad Files/kicad-components/
- Board schematic/KiCad Files/kicad-components/lib/
- Board schematic/KiCad Files/kicad-components/lib/arduino_shieldsNCL.dcm
- Board schematic/KiCad Files/kicad-components/lib/arduino_shieldsNCL.lib
- Board schematic/KiCad Files/kicad-components/lib/dp_devices.lib
- Board schematic/KiCad Files/kicad-components/lib/ir2153.lib
- Board schematic/KiCad Files/kicad-components/lib/irf7103.lib
- Board schematic/KiCad Files/kicad-components/lib/lm2596.lib
- Board schematic/KiCad Files/kicad-components/lib/lm2621.lib
- Board schematic/KiCad Files/kicad-components/lib/mbi6651.lib
- Board schematic/KiCad Files/kicad-components/lib/MC34063.lib
- Board schematic/KiCad Files/kicad-components/lib/ncp1450.lib
- Board schematic/KiCad Files/kicad-components/lib/ref-packages.lib
- Board schematic/KiCad Files/kicad-components/lib/tl494.lib
- Board schematic/KiCad Files/mycomponents.pretty/
- Board schematic/KiCad Files/mycomponents.pretty/arduino_nano_shield.kicad_mod
- Board schematic/KiCad Files/mycomponents.pretty/arduino_nano_shield.wrl
- Board schematic/KiCad Files/mycomponents.pretty/bot_tact_c1.wrl
- Board schematic/KiCad Files/mycomponents.pretty/bot_tact_cv1.wrl
- Board schematic/KiCad Files/mycomponents.pretty/bot_tact_l1.wrl
- Board schematic/KiCad Files/mycomponents.pretty/bot_tact_m1.wrl
- Board schematic/KiCad Files/mycomponents.pretty/MINIBUT.kicad_mod
- Board schematic/KiCad Files/mycomponents.pretty/MINIBUTVERT.kicad_mod
- Board schematic/KiCad Files/mycomponents.pretty/Pin_Header_Straight_1x02.kicad_mod
- Board schematic/KiCad Files/mycomponents.pretty/push_mini.kicad_mod
- Board schematic/KiCad Files/mycomponents.pretty/SO8E.kicad_mod
- Board schematic/KiCad Files/turbidostat.net
- Board schematic/KiCad Files/turbidostat.pro
- Board schematic/Solder masks/
- Board schematic/Solder masks/all.svg
- Board schematic/Solder masks/turbidostat-B.Cu.svg
- Board schematic/Solder masks/turbidostat-B.Mask.svg
- Board schematic/Solder masks/turbidostat-F.Cu.svg
- Board schematic/Solder masks/turbidostat-F.Mask.svg
