# Supplementary material for: A user-friendly, low-cost turbidostat with versatile growth rate estimation based on an extended Kalman filter
Source: PLoS One. 2017 Jul 26;12(7):e0181923. doi: 10.1371/journal.pone.0181923 (PMC5529016; doi:10.1371/journal.pone.0181923)
Supplement: S2 File — (ZIP) [file pone.0181923.s006.zip › Board schematic/KiCad Files/mycomponents.pretty/arduino_nano_shield.kicad_mod]

(module Arduino_Shields:arduino_nano_shield (layer F.Cu) (tedit 539D65C6)
  (descr "30 pins DIL package, elliptical pads, width 600mil (arduino mini)")
  (tags "DIL arduino mini")
  (fp_text reference U*** (at -13.97 -3.81) (layer F.SilkS)
    (effects (font (size 1.778 1.778) (thickness 0.3048)))
  )
  (fp_text value "arduino mini" (at -0.635 3.175) (layer F.SilkS)
    (effects (font (size 1.778 1.778) (thickness 0.3048)))
  )
  (fp_line (start -22.86 -6.35) (end 20.32 -6.35) (layer F.SilkS) (width 0.381))
  (fp_line (start 20.32 -6.35) (end 20.32 6.35) (layer F.SilkS) (width 0.381))
  (fp_line (start 20.32 6.35) (end -22.86 6.35) (layer F.SilkS) (width 0.381))
  (fp_line (start -22.86 6.35) (end -22.86 -6.35) (layer F.SilkS) (width 0.381))
  (fp_line (start -22.86 1.27) (end -21.59 1.27) (layer F.SilkS) (width 0.381))
  (fp_line (start -21.59 1.27) (end -21.59 -1.27) (layer F.SilkS) (width 0.381))
  (fp_line (start -21.59 -1.27) (end -22.86 -1.27) (layer F.SilkS) (width 0.381))
  (pad 13 thru_hole rect (at -19.05 7.62) (size 1.5748 2.286) (drill 0.8128) (layers *.Cu *.Mask F.SilkS))
  (pad 3V3 thru_hole oval (at -16.51 7.62) (size 1.5748 2.286) (drill 0.8128) (layers *.Cu *.Mask F.SilkS))
  (pad AREF thru_hole oval (at -13.97 7.62) (size 1.5748 2.286) (drill 0.8128) (layers *.Cu *.Mask F.SilkS))
  (pad A0 thru_hole oval (at -11.43 7.62) (size 1.5748 2.286) (drill 0.8128) (layers *.Cu *.Mask F.SilkS))
  (pad A1 thru_hole oval (at -8.89 7.62) (size 1.5748 2.286) (drill 0.8128) (layers *.Cu *.Mask F.SilkS))
  (pad A2 thru_hole oval (at -6.35 7.62) (size 1.5748 2.286) (drill 0.8128) (layers *.Cu *.Mask F.SilkS))
  (pad A3 thru_hole oval (at -3.81 7.62) (size 1.5748 2.286) (drill 0.8128) (layers *.Cu *.Mask F.SilkS))
  (pad A4 thru_hole oval (at -1.27 7.62) (size 1.5748 2.286) (drill 0.8128) (layers *.Cu *.Mask F.SilkS))
  (pad A5 thru_hole oval (at 1.27 7.62) (size 1.5748 2.286) (drill 0.8128) (layers *.Cu *.Mask F.SilkS))
  (pad A6 thru_hole oval (at 3.81 7.62) (size 1.5748 2.286) (drill 0.8128) (layers *.Cu *.Mask F.SilkS))
  (pad A7 thru_hole oval (at 6.35 7.62) (size 1.5748 2.286) (drill 0.8128) (layers *.Cu *.Mask F.SilkS))
  (pad 5V thru_hole oval (at 8.89 7.62) (size 1.5748 2.286) (drill 0.8128) (layers *.Cu *.Mask F.SilkS))
  (pad RST thru_hole oval (at 11.43 7.62) (size 1.5748 2.286) (drill 0.8128) (layers *.Cu *.Mask F.SilkS))
  (pad GND1 thru_hole oval (at 13.97 7.62) (size 1.5748 2.286) (drill 0.8128) (layers *.Cu *.Mask F.SilkS))
  (pad VIN thru_hole oval (at 16.51 7.62) (size 1.5748 2.286) (drill 0.8128) (layers *.Cu *.Mask F.SilkS))
  (pad 1 thru_hole oval (at 16.51 -7.62) (size 1.5748 2.286) (drill 0.8128) (layers *.Cu *.Mask F.SilkS))
  (pad 0 thru_hole oval (at 13.97 -7.62) (size 1.5748 2.286) (drill 0.8128) (layers *.Cu *.Mask F.SilkS))
  (pad RST thru_hole oval (at 11.43 -7.62) (size 1.5748 2.286) (drill 0.8128) (layers *.Cu *.Mask F.SilkS))
  (pad GND1 thru_hole oval (at 8.89 -7.62) (size 1.5748 2.286) (drill 0.8128) (layers *.Cu *.Mask F.SilkS))
  (pad 2 thru_hole oval (at 6.35 -7.62) (size 1.5748 2.286) (drill 0.8128) (layers *.Cu *.Mask F.SilkS))
  (pad 3 thru_hole oval (at 3.81 -7.62) (size 1.5748 2.286) (drill 0.8128) (layers *.Cu *.Mask F.SilkS))
  (pad 4 thru_hole oval (at 1.27 -7.62) (size 1.5748 2.286) (drill 0.8128) (layers *.Cu *.Mask F.SilkS))
  (pad 5 thru_hole oval (at -1.27 -7.62) (size 1.5748 2.286) (drill 0.8128) (layers *.Cu *.Mask F.SilkS))
  (pad 6 thru_hole oval (at -3.81 -7.62) (size 1.5748 2.286) (drill 0.8128) (layers *.Cu *.Mask F.SilkS))
  (pad 7 thru_hole oval (at -6.35 -7.62) (size 1.5748 2.286) (drill 0.8128) (layers *.Cu *.Mask F.SilkS))
  (pad 8 thru_hole oval (at -8.89 -7.62) (size 1.5748 2.286) (drill 0.8128) (layers *.Cu *.Mask F.SilkS))
  (pad 9 thru_hole oval (at -11.43 -7.62) (size 1.5748 2.286) (drill 0.8128) (layers *.Cu *.Mask F.SilkS))
  (pad 10 thru_hole oval (at -13.97 -7.62) (size 1.5748 2.286) (drill 0.8128) (layers *.Cu *.Mask F.SilkS))
  (pad 11 thru_hole oval (at -16.51 -7.62) (size 1.5748 2.286) (drill 0.8128) (layers *.Cu *.Mask F.SilkS))
  (pad 12 thru_hole oval (at -19.05 -7.62) (size 1.5748 2.286) (drill 0.8128) (layers *.Cu *.Mask F.SilkS))
)
