# Supplementary material for: A user-friendly, low-cost turbidostat with versatile growth rate estimation based on an extended Kalman filter
Source: PLoS One. 2017 Jul 26;12(7):e0181923. doi: 10.1371/journal.pone.0181923 (PMC5529016; doi:10.1371/journal.pone.0181923)
Supplement: S2 File — (ZIP) [file pone.0181923.s006.zip › Board schematic/KiCad Files/mycomponents.pretty/arduino_nano_shield.wrl]

#VRML V2.0 utf8
#Exported from Wings 3D 1.4.1
DEF STL_object Transform {
  children [
    Shape {
      appearance Appearance {
        material DEF silver Material {
          diffuseColor 0.46720000000000006 0.46720000000000006 0.46720000000000006
          emissiveColor 0.42058 0.42058 0.42058
          specularColor 1.0 1.0 1.0
          ambientIntensity 1.0
          transparency 0.0
          shininess 1.0
        }
      }
      geometry IndexedFaceSet {
        normalPerVertex TRUE
        coord Coordinate { point [
          0.0 6.440908908843994 12.385419845581055,
          0.0 6.440908908843994 15.199999809265137,
          0.0 7.00719690322876 11.199999809265137,
          0.0 7.00719690322876 11.991479873657227,
          0.0 13.674619674682617 11.199999809265137,
          0.0 13.674619674682617 11.991479873657227,
          0.0 14.240909576416016 12.385419845581055,
          0.0 14.240909576416016 15.199999809265137,
          1.2999999523162842 7.00719690322876 11.199999809265137,
          1.2999999523162842 13.674619674682617 11.199999809265137,
          5.389998912811279 1.7800010442733765 0.3331834077835083,
          5.389998912811279 1.7800010442733765 7.0,
          5.389998912811279 1.7800010442733765 11.5,
          5.389998912811279 2.0799999237060547 0.0,
          5.389998912811279 2.180000066757202 0.0,
          5.389998912811279 2.4800000190734863 0.3331834077835083,
          5.389998912811279 2.4800000190734863 7.0,
          5.389998912811279 2.4800000190734863 11.5,
          5.389998912811279 17.020000457763672 0.29999950528144836,
          5.389998912811279 17.020000457763672 7.0,
          5.389998912811279 17.020000457763672 11.5,
          5.389998912811279 17.353179931640625 0.0,
          5.389998912811279 17.38681983947754 0.0,
          5.389998912811279 17.719999313354492 0.29999950528144836,
          5.389998912811279 17.719999313354492 7.0,
          5.389998912811279 17.719999313354492 11.5,
          6.090000152587891 1.7800010442733765 0.3331834077835083,
          6.090000152587891 1.7800010442733765 7.0,
          6.090000152587891 1.7800010442733765 11.5,
          6.090000152587891 2.0799999237060547 0.0,
          6.090000152587891 2.180000066757202 0.0,
          6.090000152587891 2.4800000190734863 0.3331834077835083,
          6.090000152587891 2.4800000190734863 7.0,
          6.090000152587891 2.4800000190734863 11.5,
          6.090000152587891 17.020000457763672 0.29999950528144836,
          6.090000152587891 17.020000457763672 7.0,
          6.090000152587891 17.020000457763672 11.5,
          6.090000152587891 17.353179931640625 0.0,
          6.090000152587891 17.38681983947754 0.0,
          6.090000152587891 17.719999313354492 0.29999950528144836,
          6.090000152587891 17.719999313354492 7.0,
          6.090000152587891 17.719999313354492 11.5,
          7.010000228881836 7.00719690322876 11.199999809265137,
          7.010000228881836 13.674619674682617 11.199999809265137,
          7.929998874664307 1.7800010442733765 0.3331834077835083,
          7.929998874664307 1.7800010442733765 7.0,
          7.929998874664307 1.7800010442733765 11.5,
          7.929998874664307 2.0799999237060547 0.0,
          7.929998874664307 2.180000066757202 0.0,
          7.929998874664307 2.4800000190734863 0.3331834077835083,
          7.929998874664307 2.4800000190734863 7.0,
          7.929998874664307 2.4800000190734863 11.5,
          7.929998874664307 17.020000457763672 0.29999950528144836,
          7.929998874664307 17.020000457763672 7.0,
          7.929998874664307 17.020000457763672 11.5,
          7.929998874664307 17.353179931640625 0.0,
          7.929998874664307 17.38681983947754 0.0,
          7.929998874664307 17.719999313354492 0.29999950528144836,
          7.929998874664307 17.719999313354492 7.0,
          7.929998874664307 17.719999313354492 11.5,
          8.59999942779541 6.440908908843994 12.385419845581055,
          8.59999942779541 6.440908908843994 15.199999809265137,
          8.59999942779541 7.00719690322876 11.199999809265137,
          8.59999942779541 7.00719690322876 11.991479873657227,
          8.59999942779541 13.674619674682617 11.199999809265137,
          8.59999942779541 13.674619674682617 11.991479873657227,
          8.59999942779541 14.240909576416016 12.385419845581055,
          8.59999942779541 14.240909576416016 15.199999809265137,
          8.629999160766602 1.7800010442733765 0.3331834077835083,
          8.629999160766602 1.7800010442733765 7.0,
          8.629999160766602 1.7800010442733765 11.5,
          8.629999160766602 2.0799999237060547 0.0,
          8.629999160766602 2.180000066757202 0.0,
          8.629999160766602 2.4800000190734863 0.3331834077835083,
          8.629999160766602 2.4800000190734863 7.0,
          8.629999160766602 2.4800000190734863 11.5,
          8.629999160766602 17.020000457763672 0.29999950528144836,
          8.629999160766602 17.020000457763672 7.0,
          8.629999160766602 17.020000457763672 11.5,
          8.629999160766602 17.353179931640625 0.0,
          8.629999160766602 17.38681983947754 0.0,
          8.629999160766602 17.719999313354492 0.29999950528144836,
          8.629999160766602 17.719999313354492 7.0,
          8.629999160766602 17.719999313354492 11.5,
          10.470000267028809 1.7800010442733765 0.3331834077835083,
          10.470000267028809 1.7800010442733765 7.0,
          10.470000267028809 1.7800010442733765 11.5,
          10.470000267028809 2.0799999237060547 0.0,
          10.470000267028809 2.180000066757202 0.0,
          10.470000267028809 2.4800000190734863 0.3331834077835083,
          10.470000267028809 2.4800000190734863 7.0,
          10.470000267028809 2.4800000190734863 11.5,
          10.470000267028809 17.020000457763672 0.29999950528144836,
          10.470000267028809 17.020000457763672 7.0,
          10.470000267028809 17.020000457763672 11.5,
          10.470000267028809 17.353179931640625 0.0,
          10.470000267028809 17.38681983947754 0.0,
          10.470000267028809 17.719999313354492 0.29999950528144836,
          10.470000267028809 17.719999313354492 7.0,
          10.470000267028809 17.719999313354492 11.5,
          11.170000076293945 1.7800010442733765 0.3331834077835083,
          11.170000076293945 1.7800010442733765 7.0,
          11.170000076293945 1.7800010442733765 11.5,
          11.170000076293945 2.0799999237060547 0.0,
          11.170000076293945 2.180000066757202 0.0,
          11.170000076293945 2.4800000190734863 0.3331834077835083,
          11.170000076293945 2.4800000190734863 7.0,
          11.170000076293945 2.4800000190734863 11.5,
          11.170000076293945 17.020000457763672 0.29999950528144836,
          11.170000076293945 17.020000457763672 7.0,
          11.170000076293945 17.020000457763672 11.5,
          11.170000076293945 17.353179931640625 0.0,
          11.170000076293945 17.38681983947754 0.0,
          11.170000076293945 17.719999313354492 0.29999950528144836,
          11.170000076293945 17.719999313354492 7.0,
          11.170000076293945 17.719999313354492 11.5,
          13.010000228881836 1.7800010442733765 0.3331834077835083,
          13.010000228881836 1.7800010442733765 7.0,
          13.010000228881836 1.7800010442733765 11.5,
          13.010000228881836 2.0799999237060547 0.0,
          13.010000228881836 2.180000066757202 0.0,
          13.010000228881836 2.4800000190734863 0.3331834077835083,
          13.010000228881836 2.4800000190734863 7.0,
          13.010000228881836 2.4800000190734863 11.5,
          13.010000228881836 17.020000457763672 0.29999950528144836,
          13.010000228881836 17.020000457763672 7.0,
          13.010000228881836 17.020000457763672 11.5,
          13.010000228881836 17.353179931640625 0.0,
          13.010000228881836 17.38681983947754 0.0,
          13.010000228881836 17.719999313354492 0.29999950528144836,
          13.010000228881836 17.719999313354492 7.0,
          13.010000228881836 17.719999313354492 11.5,
          13.710000038146973 1.7800010442733765 0.3331834077835083,
          13.710000038146973 1.7800010442733765 7.0,
          13.710000038146973 1.7800010442733765 11.5,
          13.710000038146973 2.0799999237060547 0.0,
          13.710000038146973 2.180000066757202 0.0,
          13.710000038146973 2.4800000190734863 0.3331834077835083,
          13.710000038146973 2.4800000190734863 7.0,
          13.710000038146973 2.4800000190734863 11.5,
          13.710000038146973 17.020000457763672 0.29999950528144836,
          13.710000038146973 17.020000457763672 7.0,
          13.710000038146973 17.020000457763672 11.5,
          13.710000038146973 17.353179931640625 0.0,
          13.710000038146973 17.38681983947754 0.0,
          13.710000038146973 17.719999313354492 0.29999950528144836,
          13.710000038146973 17.719999313354492 7.0,
          13.710000038146973 17.719999313354492 11.5,
          15.550000190734863 1.7800010442733765 0.3331834077835083,
          15.550000190734863 1.7800010442733765 7.0,
          15.550000190734863 1.7800010442733765 11.5,
          15.550000190734863 2.0799999237060547 0.0,
          15.550000190734863 2.180000066757202 0.0,
          15.550000190734863 2.4800000190734863 0.3331834077835083,
          15.550000190734863 2.4800000190734863 7.0,
          15.550000190734863 2.4800000190734863 11.5,
          15.550000190734863 17.020000457763672 0.29999950528144836,
          15.550000190734863 17.020000457763672 7.0,
          15.550000190734863 17.020000457763672 11.5,
          15.550000190734863 17.353179931640625 0.0,
          15.550000190734863 17.38681983947754 0.0,
          15.550000190734863 17.719999313354492 0.29999950528144836,
          15.550000190734863 17.719999313354492 7.0,
          15.550000190734863 17.719999313354492 11.5,
          16.25 1.7800010442733765 0.3331834077835083,
          16.25 1.7800010442733765 7.0,
          16.25 1.7800010442733765 11.5,
          16.25 2.0799999237060547 0.0,
          16.25 2.180000066757202 0.0,
          16.25 2.4800000190734863 0.3331834077835083,
          16.25 2.4800000190734863 7.0,
          16.25 2.4800000190734863 11.5,
          16.25 17.020000457763672 0.29999950528144836,
          16.25 17.020000457763672 7.0,
          16.25 17.020000457763672 11.5,
          16.25 17.353179931640625 0.0,
          16.25 17.38681983947754 0.0,
          16.25 17.719999313354492 0.29999950528144836,
          16.25 17.719999313354492 7.0,
          16.25 17.719999313354492 11.5,
          18.09000015258789 1.7800010442733765 0.3331834077835083,
          18.09000015258789 1.7800010442733765 7.0,
          18.09000015258789 1.7800010442733765 11.5,
          18.09000015258789 2.0799999237060547 0.0,
          18.09000015258789 2.180000066757202 0.0,
          18.09000015258789 2.4800000190734863 0.3331834077835083,
          18.09000015258789 2.4800000190734863 7.0,
          18.09000015258789 2.4800000190734863 11.5,
          18.09000015258789 17.020000457763672 0.29999950528144836,
          18.09000015258789 17.020000457763672 7.0,
          18.09000015258789 17.020000457763672 11.5,
          18.09000015258789 17.353179931640625 0.0,
          18.09000015258789 17.38681983947754 0.0,
          18.09000015258789 17.719999313354492 0.29999950528144836,
          18.09000015258789 17.719999313354492 7.0,
          18.09000015258789 17.719999313354492 11.5,
          18.790000915527344 1.7800010442733765 0.3331834077835083,
          18.790000915527344 1.7800010442733765 7.0,
          18.790000915527344 1.7800010442733765 11.5,
          18.790000915527344 2.0799999237060547 0.0,
          18.790000915527344 2.180000066757202 0.0,
          18.790000915527344 2.4800000190734863 0.3331834077835083,
          18.790000915527344 2.4800000190734863 7.0,
          18.790000915527344 2.4800000190734863 11.5,
          18.790000915527344 17.020000457763672 0.29999950528144836,
          18.790000915527344 17.020000457763672 7.0,
          18.790000915527344 17.020000457763672 11.5,
          18.790000915527344 17.353179931640625 0.0,
          18.790000915527344 17.38681983947754 0.0,
          18.790000915527344 17.719999313354492 0.29999950528144836,
          18.790000915527344 17.719999313354492 7.0,
          18.790000915527344 17.719999313354492 11.5,
          20.6299991607666 1.7800010442733765 0.3331834077835083,
          20.6299991607666 1.7800010442733765 7.0,
          20.6299991607666 1.7800010442733765 11.5,
          20.6299991607666 2.0799999237060547 0.0,
          20.6299991607666 2.180000066757202 0.0,
          20.6299991607666 2.4800000190734863 0.3331834077835083,
          20.6299991607666 2.4800000190734863 7.0,
          20.6299991607666 2.4800000190734863 11.5,
          20.6299991607666 17.020000457763672 0.29999950528144836,
          20.6299991607666 17.020000457763672 7.0,
          20.6299991607666 17.020000457763672 11.5,
          20.6299991607666 17.353179931640625 0.0,
          20.6299991607666 17.38681983947754 0.0,
          20.6299991607666 17.719999313354492 0.29999950528144836,
          20.6299991607666 17.719999313354492 7.0,
          20.6299991607666 17.719999313354492 11.5,
          21.329999923706055 1.7800010442733765 0.3331834077835083,
          21.329999923706055 1.7800010442733765 7.0,
          21.329999923706055 1.7800010442733765 11.5,
          21.329999923706055 2.0799999237060547 0.0,
          21.329999923706055 2.180000066757202 0.0,
          21.329999923706055 2.4800000190734863 0.3331834077835083,
          21.329999923706055 2.4800000190734863 7.0,
          21.329999923706055 2.4800000190734863 11.5,
          21.329999923706055 17.020000457763672 0.29999950528144836,
          21.329999923706055 17.020000457763672 7.0,
          21.329999923706055 17.020000457763672 11.5,
          21.329999923706055 17.353179931640625 0.0,
          21.329999923706055 17.38681983947754 0.0,
          21.329999923706055 17.719999313354492 0.29999950528144836,
          21.329999923706055 17.719999313354492 7.0,
          21.329999923706055 17.719999313354492 11.5,
          23.170000076293945 1.7800010442733765 0.3331834077835083,
          23.170000076293945 1.7800010442733765 7.0,
          23.170000076293945 1.7800010442733765 11.5,
          23.170000076293945 2.0799999237060547 0.0,
          23.170000076293945 2.180000066757202 0.0,
          23.170000076293945 2.4800000190734863 0.3331834077835083,
          23.170000076293945 2.4800000190734863 7.0,
          23.170000076293945 2.4800000190734863 11.5,
          23.170000076293945 17.020000457763672 0.29999950528144836,
          23.170000076293945 17.020000457763672 7.0,
          23.170000076293945 17.020000457763672 11.5,
          23.170000076293945 17.353179931640625 0.0,
          23.170000076293945 17.38681983947754 0.0,
          23.170000076293945 17.719999313354492 0.29999950528144836,
          23.170000076293945 17.719999313354492 7.0,
          23.170000076293945 17.719999313354492 11.5,
          23.8700008392334 1.7800010442733765 0.3331834077835083,
          23.8700008392334 1.7800010442733765 7.0,
          23.8700008392334 1.7800010442733765 11.5,
          23.8700008392334 2.0799999237060547 0.0,
          23.8700008392334 2.180000066757202 0.0,
          23.8700008392334 2.4800000190734863 0.3331834077835083,
          23.8700008392334 2.4800000190734863 7.0,
          23.8700008392334 2.4800000190734863 11.5,
          23.8700008392334 17.020000457763672 0.29999950528144836,
          23.8700008392334 17.020000457763672 7.0,
          23.8700008392334 17.020000457763672 11.5,
          23.8700008392334 17.353179931640625 0.0,
          23.8700008392334 17.38681983947754 0.0,
          23.8700008392334 17.719999313354492 0.29999950528144836,
          23.8700008392334 17.719999313354492 7.0,
          23.8700008392334 17.719999313354492 11.5,
          25.709999084472656 1.7800010442733765 0.3331834077835083,
          25.709999084472656 1.7800010442733765 7.0,
          25.709999084472656 1.7800010442733765 11.5,
          25.709999084472656 2.0799999237060547 0.0,
          25.709999084472656 2.180000066757202 0.0,
          25.709999084472656 2.4800000190734863 0.3331834077835083,
          25.709999084472656 2.4800000190734863 7.0,
          25.709999084472656 2.4800000190734863 11.5,
          25.709999084472656 17.020000457763672 0.29999950528144836,
          25.709999084472656 17.020000457763672 7.0,
          25.709999084472656 17.020000457763672 11.5,
          25.709999084472656 17.353179931640625 0.0,
          25.709999084472656 17.38681983947754 0.0,
          25.709999084472656 17.719999313354492 0.29999950528144836,
          25.709999084472656 17.719999313354492 7.0,
          25.709999084472656 17.719999313354492 11.5,
          26.40999984741211 1.7800010442733765 0.3331834077835083,
          26.40999984741211 1.7800010442733765 7.0,
          26.40999984741211 1.7800010442733765 11.5,
          26.40999984741211 2.0799999237060547 0.0,
          26.40999984741211 2.180000066757202 0.0,
          26.40999984741211 2.4800000190734863 0.3331834077835083,
          26.40999984741211 2.4800000190734863 7.0,
          26.40999984741211 2.4800000190734863 11.5,
          26.40999984741211 17.020000457763672 0.29999950528144836,
          26.40999984741211 17.020000457763672 7.0,
          26.40999984741211 17.020000457763672 11.5,
          26.40999984741211 17.353179931640625 0.0,
          26.40999984741211 17.38681983947754 0.0,
          26.40999984741211 17.719999313354492 0.29999950528144836,
          26.40999984741211 17.719999313354492 7.0,
          26.40999984741211 17.719999313354492 11.5,
          28.25 1.7800010442733765 0.3331834077835083,
          28.25 1.7800010442733765 7.0,
          28.25 1.7800010442733765 11.5,
          28.25 2.0799999237060547 0.0,
          28.25 2.180000066757202 0.0,
          28.25 2.4800000190734863 0.3331834077835083,
          28.25 2.4800000190734863 7.0,
          28.25 2.4800000190734863 11.5,
          28.25 17.020000457763672 0.29999950528144836,
          28.25 17.020000457763672 7.0,
          28.25 17.020000457763672 11.5,
          28.25 17.353179931640625 0.0,
          28.25 17.38681983947754 0.0,
          28.25 17.719999313354492 0.29999950528144836,
          28.25 17.719999313354492 7.0,
          28.25 17.719999313354492 11.5,
          28.950000762939453 1.7800010442733765 0.3331834077835083,
          28.950000762939453 1.7800010442733765 7.0,
          28.950000762939453 1.7800010442733765 11.5,
          28.950000762939453 2.0799999237060547 0.0,
          28.950000762939453 2.180000066757202 0.0,
          28.950000762939453 2.4800000190734863 0.3331834077835083,
          28.950000762939453 2.4800000190734863 7.0,
          28.950000762939453 2.4800000190734863 11.5,
          28.950000762939453 17.020000457763672 0.29999950528144836,
          28.950000762939453 17.020000457763672 7.0,
          28.950000762939453 17.020000457763672 11.5,
          28.950000762939453 17.353179931640625 0.0,
          28.950000762939453 17.38681983947754 0.0,
          28.950000762939453 17.719999313354492 0.29999950528144836,
          28.950000762939453 17.719999313354492 7.0,
          28.950000762939453 17.719999313354492 11.5,
          30.790000915527344 1.7800010442733765 0.3331834077835083,
          30.790000915527344 1.7800010442733765 7.0,
          30.790000915527344 1.7800010442733765 11.5,
          30.790000915527344 2.0799999237060547 0.0,
          30.790000915527344 2.180000066757202 0.0,
          30.790000915527344 2.4800000190734863 0.3331834077835083,
          30.790000915527344 2.4800000190734863 7.0,
          30.790000915527344 2.4800000190734863 11.5,
          30.790000915527344 17.020000457763672 0.29999950528144836,
          30.790000915527344 17.020000457763672 7.0,
          30.790000915527344 17.020000457763672 11.5,
          30.790000915527344 17.353179931640625 0.0,
          30.790000915527344 17.38681983947754 0.0,
          30.790000915527344 17.719999313354492 0.29999950528144836,
          30.790000915527344 17.719999313354492 7.0,
          30.790000915527344 17.719999313354492 11.5,
          31.489999771118164 1.7800010442733765 0.3331834077835083,
          31.489999771118164 1.7800010442733765 7.0,
          31.489999771118164 1.7800010442733765 11.5,
          31.489999771118164 2.0799999237060547 0.0,
          31.489999771118164 2.180000066757202 0.0,
          31.489999771118164 2.4800000190734863 0.3331834077835083,
          31.489999771118164 2.4800000190734863 7.0,
          31.489999771118164 2.4800000190734863 11.5,
          31.489999771118164 17.020000457763672 0.29999950528144836,
          31.489999771118164 17.020000457763672 7.0,
          31.489999771118164 17.020000457763672 11.5,
          31.489999771118164 17.353179931640625 0.0,
          31.489999771118164 17.38681983947754 0.0,
          31.489999771118164 17.719999313354492 0.29999950528144836,
          31.489999771118164 17.719999313354492 7.0,
          31.489999771118164 17.719999313354492 11.5,
          33.33000183105469 1.7800010442733765 0.3331834077835083,
          33.33000183105469 1.7800010442733765 7.0,
          33.33000183105469 1.7800010442733765 11.5,
          33.33000183105469 2.0799999237060547 0.0,
          33.33000183105469 2.180000066757202 0.0,
          33.33000183105469 2.4800000190734863 0.3331834077835083,
          33.33000183105469 2.4800000190734863 7.0,
          33.33000183105469 2.4800000190734863 11.5,
          33.33000183105469 17.020000457763672 0.29999950528144836,
          33.33000183105469 17.020000457763672 7.0,
          33.33000183105469 17.020000457763672 11.5,
          33.33000183105469 17.353179931640625 0.0,
          33.33000183105469 17.38681983947754 0.0,
          33.33000183105469 17.719999313354492 0.29999950528144836,
          33.33000183105469 17.719999313354492 7.0,
          33.33000183105469 17.719999313354492 11.5,
          34.029998779296875 1.7800010442733765 0.3331834077835083,
          34.029998779296875 1.7800010442733765 7.0,
          34.029998779296875 1.7800010442733765 11.5,
          34.029998779296875 2.0799999237060547 0.0,
          34.029998779296875 2.180000066757202 0.0,
          34.029998779296875 2.4800000190734863 0.3331834077835083,
          34.029998779296875 2.4800000190734863 7.0,
          34.029998779296875 2.4800000190734863 11.5,
          34.029998779296875 17.020000457763672 0.29999950528144836,
          34.029998779296875 17.020000457763672 7.0,
          34.029998779296875 17.020000457763672 11.5,
          34.029998779296875 17.353179931640625 0.0,
          34.029998779296875 17.38681983947754 0.0,
          34.029998779296875 17.719999313354492 0.29999950528144836,
          34.029998779296875 17.719999313354492 7.0,
          34.029998779296875 17.719999313354492 11.5,
          35.869998931884766 1.7800010442733765 0.3331834077835083,
          35.869998931884766 1.7800010442733765 7.0,
          35.869998931884766 1.7800010442733765 11.5,
          35.869998931884766 2.0799999237060547 0.0,
          35.869998931884766 2.180000066757202 0.0,
          35.869998931884766 2.4800000190734863 0.3331834077835083,
          35.869998931884766 2.4800000190734863 7.0,
          35.869998931884766 2.4800000190734863 11.5,
          35.869998931884766 17.020000457763672 0.29999950528144836,
          35.869998931884766 17.020000457763672 7.0,
          35.869998931884766 17.020000457763672 11.5,
          35.869998931884766 17.353179931640625 0.0,
          35.869998931884766 17.38681983947754 0.0,
          35.869998931884766 17.719999313354492 0.29999950528144836,
          35.869998931884766 17.719999313354492 7.0,
          35.869998931884766 17.719999313354492 11.5,
          36.56999969482422 1.7800010442733765 0.3331834077835083,
          36.56999969482422 1.7800010442733765 7.0,
          36.56999969482422 1.7800010442733765 11.5,
          36.56999969482422 2.0799999237060547 0.0,
          36.56999969482422 2.180000066757202 0.0,
          36.56999969482422 2.4800000190734863 0.3331834077835083,
          36.56999969482422 2.4800000190734863 7.0,
          36.56999969482422 2.4800000190734863 11.5,
          36.56999969482422 17.020000457763672 0.29999950528144836,
          36.56999969482422 17.020000457763672 7.0,
          36.56999969482422 17.020000457763672 11.5,
          36.56999969482422 17.353179931640625 0.0,
          36.56999969482422 17.38681983947754 0.0,
          36.56999969482422 17.719999313354492 0.29999950528144836,
          36.56999969482422 17.719999313354492 7.0,
          36.56999969482422 17.719999313354492 11.5,
          38.40999984741211 1.7800010442733765 0.3331834077835083,
          38.40999984741211 1.7800010442733765 7.0,
          38.40999984741211 1.7800010442733765 11.5,
          38.40999984741211 2.0799999237060547 0.0,
          38.40999984741211 2.180000066757202 0.0,
          38.40999984741211 2.4800000190734863 0.3331834077835083,
          38.40999984741211 2.4800000190734863 7.0,
          38.40999984741211 2.4800000190734863 11.5,
          38.40999984741211 17.020000457763672 0.29999950528144836,
          38.40999984741211 17.020000457763672 7.0,
          38.40999984741211 17.353179931640625 0.0,
          38.40999984741211 17.38681983947754 0.0,
          38.40999984741211 17.719999313354492 0.29999950528144836,
          38.40999984741211 17.719999313354492 7.0,
          39.11000061035156 1.7800010442733765 0.3331834077835083,
          39.11000061035156 1.7800010442733765 7.0,
          39.11000061035156 1.7800010442733765 11.5,
          39.11000061035156 2.0799999237060547 0.0,
          39.11000061035156 2.180000066757202 0.0,
          39.11000061035156 2.4800000190734863 0.3331834077835083,
          39.11000061035156 2.4800000190734863 7.0,
          39.11000061035156 2.4800000190734863 11.5,
          39.11000061035156 17.020000457763672 0.29999950528144836,
          39.11000061035156 17.020000457763672 7.0,
          39.11000061035156 17.353179931640625 0.0,
          39.11000061035156 17.38681983947754 0.0,
          39.11000061035156 17.719999313354492 0.29999950528144836,
          39.11000061035156 17.719999313354492 7.0,
          40.40999984741211 6.860000133514404 13.699999809265137,
          40.40999984741211 6.860000133514404 19.899999618530273,
          40.40999984741211 7.193183898925781 20.200000762939453,
          40.40999984741211 7.226816177368164 20.200000762939453,
          40.40999984741211 7.559999942779541 13.699999809265137,
          40.40999984741211 7.559999942779541 19.899999618530273,
          40.40999984741211 9.399999618530273 13.699999809265137,
          40.40999984741211 9.399999618530273 19.899999618530273,
          40.40999984741211 9.733183860778809 20.200000762939453,
          40.40999984741211 9.766816139221191 20.200000762939453,
          40.40999984741211 10.100000381469727 13.699999809265137,
          40.40999984741211 10.100000381469727 19.899999618530273,
          40.40999984741211 11.9399995803833 13.699999809265137,
          40.40999984741211 11.9399995803833 19.899999618530273,
          40.40999984741211 12.27318000793457 20.200000762939453,
          40.40999984741211 12.306819915771484 20.200000762939453,
          40.40999984741211 12.640000343322754 13.699999809265137,
          40.40999984741211 12.640000343322754 19.899999618530273,
          40.95000076293945 1.7800010442733765 0.3331834077835083,
          40.95000076293945 1.7800010442733765 7.0,
          40.95000076293945 1.7800010442733765 11.5,
          40.95000076293945 2.0799999237060547 0.0,
          40.95000076293945 2.180000066757202 0.0,
          40.95000076293945 2.4800000190734863 0.3331834077835083,
          40.95000076293945 2.4800000190734863 7.0,
          40.95000076293945 2.4800000190734863 11.5,
          40.95000076293945 17.020000457763672 0.29999950528144836,
          40.95000076293945 17.020000457763672 7.0,
          40.95000076293945 17.353179931640625 0.0,
          40.95000076293945 17.38681983947754 0.0,
          40.95000076293945 17.719999313354492 0.29999950528144836,
          40.95000076293945 17.719999313354492 7.0,
          41.11000061035156 6.860000133514404 13.699999809265137,
          41.11000061035156 6.860000133514404 19.899999618530273,
          41.11000061035156 7.193183898925781 20.200000762939453,
          41.11000061035156 7.226816177368164 20.200000762939453,
          41.11000061035156 7.559999942779541 13.699999809265137,
          41.11000061035156 7.559999942779541 19.899999618530273,
          41.11000061035156 9.399999618530273 13.699999809265137,
          41.11000061035156 9.399999618530273 19.899999618530273,
          41.11000061035156 9.733183860778809 20.200000762939453,
          41.11000061035156 9.766816139221191 20.200000762939453,
          41.11000061035156 10.100000381469727 13.699999809265137,
          41.11000061035156 10.100000381469727 19.899999618530273,
          41.11000061035156 11.9399995803833 13.699999809265137,
          41.11000061035156 11.9399995803833 19.899999618530273,
          41.11000061035156 12.27318000793457 20.200000762939453,
          41.11000061035156 12.306819915771484 20.200000762939453,
          41.11000061035156 12.640000343322754 13.699999809265137,
          41.11000061035156 12.640000343322754 19.899999618530273,
          41.650001525878906 1.7800010442733765 0.3331834077835083,
          41.650001525878906 1.7800010442733765 7.0,
          41.650001525878906 1.7800010442733765 11.5,
          41.650001525878906 2.0799999237060547 0.0,
          41.650001525878906 2.180000066757202 0.0,
          41.650001525878906 2.4800000190734863 0.3331834077835083,
          41.650001525878906 2.4800000190734863 7.0,
          41.650001525878906 2.4800000190734863 11.5,
          41.650001525878906 17.020000457763672 0.29999950528144836,
          41.650001525878906 17.020000457763672 7.0,
          41.650001525878906 17.353179931640625 0.0,
          41.650001525878906 17.38681983947754 0.0,
          41.650001525878906 17.719999313354492 0.29999950528144836,
          41.650001525878906 17.719999313354492 7.0,
          42.95000076293945 6.860000133514404 13.699999809265137,
          42.95000076293945 6.860000133514404 19.899999618530273,
          42.95000076293945 7.193183898925781 20.200000762939453,
          42.95000076293945 7.226816177368164 20.200000762939453,
          42.95000076293945 7.559999942779541 13.699999809265137,
          42.95000076293945 7.559999942779541 19.899999618530273,
          42.95000076293945 9.399999618530273 13.699999809265137,
          42.95000076293945 9.399999618530273 19.899999618530273,
          42.95000076293945 9.733183860778809 20.200000762939453,
          42.95000076293945 9.766816139221191 20.200000762939453,
          42.95000076293945 10.100000381469727 13.699999809265137,
          42.95000076293945 10.100000381469727 19.899999618530273,
          42.95000076293945 11.9399995803833 13.699999809265137,
          42.95000076293945 11.9399995803833 19.899999618530273,
          42.95000076293945 12.27318000793457 20.200000762939453,
          42.95000076293945 12.306819915771484 20.200000762939453,
          42.95000076293945 12.640000343322754 13.699999809265137,
          42.95000076293945 12.640000343322754 19.899999618530273,
          43.29999923706055 6.860000133514404 13.699999809265137,
          43.29999923706055 7.559999942779541 13.699999809265137,
          43.29999923706055 9.399999618530273 13.699999809265137,
          43.29999923706055 10.100000381469727 13.699999809265137,
          43.29999923706055 11.9399995803833 13.699999809265137,
          43.29999923706055 12.640000343322754 13.699999809265137,
          43.650001525878906 6.860000133514404 13.699999809265137,
          43.650001525878906 6.860000133514404 19.899999618530273,
          43.650001525878906 7.193183898925781 20.200000762939453,
          43.650001525878906 7.226816177368164 20.200000762939453,
          43.650001525878906 7.559999942779541 13.699999809265137,
          43.650001525878906 7.559999942779541 19.899999618530273,
          43.650001525878906 9.399999618530273 13.699999809265137,
          43.650001525878906 9.399999618530273 19.899999618530273,
          43.650001525878906 9.733183860778809 20.200000762939453,
          43.650001525878906 9.766816139221191 20.200000762939453,
          43.650001525878906 10.100000381469727 13.699999809265137,
          43.650001525878906 10.100000381469727 19.899999618530273,
          43.650001525878906 11.9399995803833 13.699999809265137,
          43.650001525878906 11.9399995803833 19.899999618530273,
          43.650001525878906 12.27318000793457 20.200000762939453,
          43.650001525878906 12.306819915771484 20.200000762939453,
          43.650001525878906 12.640000343322754 13.699999809265137,
          43.650001525878906 12.640000343322754 19.899999618530273 ] }
        coordIndex [
          0, 1, 3, -1,
          0, 3, 63, -1,
          0, 60, 1, -1,
          0, 63, 60, -1,
          1, 7, 3, -1,
          1, 60, 61, -1,
          1, 61, 7, -1,
          2, 3, 5, -1,
          2, 4, 9, -1,
          2, 5, 4, -1,
          2, 8, 3, -1,
          2, 9, 8, -1,
          3, 6, 5, -1,
          3, 7, 6, -1,
          3, 8, 42, -1,
          3, 42, 63, -1,
          4, 5, 9, -1,
          5, 6, 66, -1,
          5, 65, 9, -1,
          5, 66, 65, -1,
          6, 7, 67, -1,
          6, 67, 66, -1,
          7, 61, 67, -1,
          9, 65, 43, -1,
          10, 11, 16, -1,
          10, 13, 26, -1,
          10, 15, 13, -1,
          10, 16, 15, -1,
          10, 26, 27, -1,
          10, 27, 11, -1,
          12, 28, 33, -1,
          12, 33, 17, -1,
          13, 14, 29, -1,
          13, 15, 14, -1,
          13, 29, 26, -1,
          14, 15, 30, -1,
          14, 30, 29, -1,
          15, 16, 31, -1,
          15, 31, 30, -1,
          16, 32, 31, -1,
          18, 19, 21, -1,
          18, 21, 34, -1,
          18, 34, 35, -1,
          18, 35, 19, -1,
          19, 24, 21, -1,
          20, 36, 41, -1,
          20, 41, 25, -1,
          21, 22, 37, -1,
          21, 24, 22, -1,
          21, 37, 34, -1,
          22, 23, 38, -1,
          22, 24, 23, -1,
          22, 38, 37, -1,
          23, 24, 39, -1,
          23, 39, 38, -1,
          24, 40, 39, -1,
          26, 29, 30, -1,
          26, 30, 31, -1,
          26, 31, 27, -1,
          27, 31, 32, -1,
          34, 37, 40, -1,
          34, 40, 35, -1,
          37, 38, 39, -1,
          37, 39, 40, -1,
          42, 62, 63, -1,
          43, 65, 64, -1,
          44, 45, 50, -1,
          44, 47, 68, -1,
          44, 49, 47, -1,
          44, 50, 49, -1,
          44, 68, 69, -1,
          44, 69, 45, -1,
          46, 70, 75, -1,
          46, 75, 51, -1,
          47, 48, 71, -1,
          47, 49, 48, -1,
          47, 71, 68, -1,
          48, 49, 72, -1,
          48, 72, 71, -1,
          49, 50, 73, -1,
          49, 73, 72, -1,
          50, 74, 73, -1,
          52, 53, 55, -1,
          52, 55, 76, -1,
          52, 76, 77, -1,
          52, 77, 53, -1,
          53, 58, 55, -1,
          54, 78, 83, -1,
          54, 83, 59, -1,
          55, 56, 79, -1,
          55, 58, 56, -1,
          55, 79, 76, -1,
          56, 57, 80, -1,
          56, 58, 57, -1,
          56, 80, 79, -1,
          57, 58, 81, -1,
          57, 81, 80, -1,
          58, 82, 81, -1,
          60, 63, 65, -1,
          60, 65, 61, -1,
          61, 65, 67, -1,
          62, 64, 63, -1,
          63, 64, 65, -1,
          65, 66, 67, -1,
          68, 71, 72, -1,
          68, 72, 73, -1,
          68, 73, 69, -1,
          69, 73, 74, -1,
          76, 79, 82, -1,
          76, 82, 77, -1,
          79, 80, 81, -1,
          79, 81, 82, -1,
          84, 85, 90, -1,
          84, 87, 100, -1,
          84, 89, 87, -1,
          84, 90, 89, -1,
          84, 100, 101, -1,
          84, 101, 85, -1,
          86, 102, 107, -1,
          86, 107, 91, -1,
          87, 88, 103, -1,
          87, 89, 88, -1,
          87, 103, 100, -1,
          88, 89, 104, -1,
          88, 104, 103, -1,
          89, 90, 105, -1,
          89, 105, 104, -1,
          90, 106, 105, -1,
          92, 93, 95, -1,
          92, 95, 108, -1,
          92, 108, 109, -1,
          92, 109, 93, -1,
          93, 98, 95, -1,
          94, 110, 115, -1,
          94, 115, 99, -1,
          95, 96, 111, -1,
          95, 98, 96, -1,
          95, 111, 108, -1,
          96, 97, 112, -1,
          96, 98, 97, -1,
          96, 112, 111, -1,
          97, 98, 113, -1,
          97, 113, 112, -1,
          98, 114, 113, -1,
          100, 103, 104, -1,
          100, 104, 105, -1,
          100, 105, 101, -1,
          101, 105, 106, -1,
          108, 111, 114, -1,
          108, 114, 109, -1,
          111, 112, 113, -1,
          111, 113, 114, -1,
          116, 117, 122, -1,
          116, 119, 132, -1,
          116, 121, 119, -1,
          116, 122, 121, -1,
          116, 132, 133, -1,
          116, 133, 117, -1,
          118, 134, 139, -1,
          118, 139, 123, -1,
          119, 120, 135, -1,
          119, 121, 120, -1,
          119, 135, 132, -1,
          120, 121, 136, -1,
          120, 136, 135, -1,
          121, 122, 137, -1,
          121, 137, 136, -1,
          122, 138, 137, -1,
          124, 125, 127, -1,
          124, 127, 140, -1,
          124, 140, 141, -1,
          124, 141, 125, -1,
          125, 130, 127, -1,
          126, 142, 147, -1,
          126, 147, 131, -1,
          127, 128, 143, -1,
          127, 130, 128, -1,
          127, 143, 140, -1,
          128, 129, 144, -1,
          128, 130, 129, -1,
          128, 144, 143, -1,
          129, 130, 145, -1,
          129, 145, 144, -1,
          130, 146, 145, -1,
          132, 135, 136, -1,
          132, 136, 137, -1,
          132, 137, 133, -1,
          133, 137, 138, -1,
          140, 143, 146, -1,
          140, 146, 141, -1,
          143, 144, 145, -1,
          143, 145, 146, -1,
          148, 149, 154, -1,
          148, 151, 164, -1,
          148, 153, 151, -1,
          148, 154, 153, -1,
          148, 164, 165, -1,
          148, 165, 149, -1,
          150, 166, 171, -1,
          150, 171, 155, -1,
          151, 152, 167, -1,
          151, 153, 152, -1,
          151, 167, 164, -1,
          152, 153, 168, -1,
          152, 168, 167, -1,
          153, 154, 169, -1,
          153, 169, 168, -1,
          154, 170, 169, -1,
          156, 157, 159, -1,
          156, 159, 172, -1,
          156, 172, 173, -1,
          156, 173, 157, -1,
          157, 162, 159, -1,
          158, 174, 179, -1,
          158, 179, 163, -1,
          159, 160, 175, -1,
          159, 162, 160, -1,
          159, 175, 172, -1,
          160, 161, 176, -1,
          160, 162, 161, -1,
          160, 176, 175, -1,
          161, 162, 177, -1,
          161, 177, 176, -1,
          162, 178, 177, -1,
          164, 167, 168, -1,
          164, 168, 169, -1,
          164, 169, 165, -1,
          165, 169, 170, -1,
          172, 175, 178, -1,
          172, 178, 173, -1,
          175, 176, 177, -1,
          175, 177, 178, -1,
          180, 181, 186, -1,
          180, 183, 196, -1,
          180, 185, 183, -1,
          180, 186, 185, -1,
          180, 196, 197, -1,
          180, 197, 181, -1,
          182, 198, 203, -1,
          182, 203, 187, -1,
          183, 184, 199, -1,
          183, 185, 184, -1,
          183, 199, 196, -1,
          184, 185, 200, -1,
          184, 200, 199, -1,
          185, 186, 201, -1,
          185, 201, 200, -1,
          186, 202, 201, -1,
          188, 189, 191, -1,
          188, 191, 204, -1,
          188, 204, 205, -1,
          188, 205, 189, -1,
          189, 194, 191, -1,
          190, 206, 211, -1,
          190, 211, 195, -1,
          191, 192, 207, -1,
          191, 194, 192, -1,
          191, 207, 204, -1,
          192, 193, 208, -1,
          192, 194, 193, -1,
          192, 208, 207, -1,
          193, 194, 209, -1,
          193, 209, 208, -1,
          194, 210, 209, -1,
          196, 199, 200, -1,
          196, 200, 201, -1,
          196, 201, 197, -1,
          197, 201, 202, -1,
          204, 207, 210, -1,
          204, 210, 205, -1,
          207, 208, 209, -1,
          207, 209, 210, -1,
          212, 213, 218, -1,
          212, 215, 228, -1,
          212, 217, 215, -1,
          212, 218, 217, -1,
          212, 228, 229, -1,
          212, 229, 213, -1,
          214, 230, 235, -1,
          214, 235, 219, -1,
          215, 216, 231, -1,
          215, 217, 216, -1,
          215, 231, 228, -1,
          216, 217, 232, -1,
          216, 232, 231, -1,
          217, 218, 233, -1,
          217, 233, 232, -1,
          218, 234, 233, -1,
          220, 221, 223, -1,
          220, 223, 236, -1,
          220, 236, 237, -1,
          220, 237, 221, -1,
          221, 226, 223, -1,
          222, 238, 243, -1,
          222, 243, 227, -1,
          223, 224, 239, -1,
          223, 226, 224, -1,
          223, 239, 236, -1,
          224, 225, 240, -1,
          224, 226, 225, -1,
          224, 240, 239, -1,
          225, 226, 241, -1,
          225, 241, 240, -1,
          226, 242, 241, -1,
          228, 231, 232, -1,
          228, 232, 233, -1,
          228, 233, 229, -1,
          229, 233, 234, -1,
          236, 239, 242, -1,
          236, 242, 237, -1,
          239, 240, 241, -1,
          239, 241, 242, -1,
          244, 245, 250, -1,
          244, 247, 260, -1,
          244, 249, 247, -1,
          244, 250, 249, -1,
          244, 260, 261, -1,
          244, 261, 245, -1,
          246, 262, 267, -1,
          246, 267, 251, -1,
          247, 248, 263, -1,
          247, 249, 248, -1,
          247, 263, 260, -1,
          248, 249, 264, -1,
          248, 264, 263, -1,
          249, 250, 265, -1,
          249, 265, 264, -1,
          250, 266, 265, -1,
          252, 253, 255, -1,
          252, 255, 268, -1,
          252, 268, 269, -1,
          252, 269, 253, -1,
          253, 258, 255, -1,
          254, 270, 275, -1,
          254, 275, 259, -1,
          255, 256, 271, -1,
          255, 258, 256, -1,
          255, 271, 268, -1,
          256, 257, 272, -1,
          256, 258, 257, -1,
          256, 272, 271, -1,
          257, 258, 273, -1,
          257, 273, 272, -1,
          258, 274, 273, -1,
          260, 263, 264, -1,
          260, 264, 265, -1,
          260, 265, 261, -1,
          261, 265, 266, -1,
          268, 271, 274, -1,
          268, 274, 269, -1,
          271, 272, 273, -1,
          271, 273, 274, -1,
          276, 277, 282, -1,
          276, 279, 292, -1,
          276, 281, 279, -1,
          276, 282, 281, -1,
          276, 292, 293, -1,
          276, 293, 277, -1,
          278, 294, 299, -1,
          278, 299, 283, -1,
          279, 280, 295, -1,
          279, 281, 280, -1,
          279, 295, 292, -1,
          280, 281, 296, -1,
          280, 296, 295, -1,
          281, 282, 297, -1,
          281, 297, 296, -1,
          282, 298, 297, -1,
          284, 285, 287, -1,
          284, 287, 300, -1,
          284, 300, 301, -1,
          284, 301, 285, -1,
          285, 290, 287, -1,
          286, 302, 307, -1,
          286, 307, 291, -1,
          287, 288, 303, -1,
          287, 290, 288, -1,
          287, 303, 300, -1,
          288, 289, 304, -1,
          288, 290, 289, -1,
          288, 304, 303, -1,
          289, 290, 305, -1,
          289, 305, 304, -1,
          290, 306, 305, -1,
          292, 295, 296, -1,
          292, 296, 297, -1,
          292, 297, 293, -1,
          293, 297, 298, -1,
          300, 303, 306, -1,
          300, 306, 301, -1,
          303, 304, 305, -1,
          303, 305, 306, -1,
          308, 309, 314, -1,
          308, 311, 324, -1,
          308, 313, 311, -1,
          308, 314, 313, -1,
          308, 324, 325, -1,
          308, 325, 309, -1,
          310, 326, 331, -1,
          310, 331, 315, -1,
          311, 312, 327, -1,
          311, 313, 312, -1,
          311, 327, 324, -1,
          312, 313, 328, -1,
          312, 328, 327, -1,
          313, 314, 329, -1,
          313, 329, 328, -1,
          314, 330, 329, -1,
          316, 317, 319, -1,
          316, 319, 332, -1,
          316, 332, 333, -1,
          316, 333, 317, -1,
          317, 322, 319, -1,
          318, 334, 339, -1,
          318, 339, 323, -1,
          319, 320, 335, -1,
          319, 322, 320, -1,
          319, 335, 332, -1,
          320, 321, 336, -1,
          320, 322, 321, -1,
          320, 336, 335, -1,
          321, 322, 337, -1,
          321, 337, 336, -1,
          322, 338, 337, -1,
          324, 327, 328, -1,
          324, 328, 329, -1,
          324, 329, 325, -1,
          325, 329, 330, -1,
          332, 335, 338, -1,
          332, 338, 333, -1,
          335, 336, 337, -1,
          335, 337, 338, -1,
          340, 341, 346, -1,
          340, 343, 356, -1,
          340, 345, 343, -1,
          340, 346, 345, -1,
          340, 356, 357, -1,
          340, 357, 341, -1,
          342, 358, 363, -1,
          342, 363, 347, -1,
          343, 344, 359, -1,
          343, 345, 344, -1,
          343, 359, 356, -1,
          344, 345, 360, -1,
          344, 360, 359, -1,
          345, 346, 361, -1,
          345, 361, 360, -1,
          346, 362, 361, -1,
          348, 349, 351, -1,
          348, 351, 364, -1,
          348, 364, 365, -1,
          348, 365, 349, -1,
          349, 354, 351, -1,
          350, 366, 371, -1,
          350, 371, 355, -1,
          351, 352, 367, -1,
          351, 354, 352, -1,
          351, 367, 364, -1,
          352, 353, 368, -1,
          352, 354, 353, -1,
          352, 368, 367, -1,
          353, 354, 369, -1,
          353, 369, 368, -1,
          354, 370, 369, -1,
          356, 359, 360, -1,
          356, 360, 361, -1,
          356, 361, 357, -1,
          357, 361, 362, -1,
          364, 367, 370, -1,
          364, 370, 365, -1,
          367, 368, 369, -1,
          367, 369, 370, -1,
          372, 373, 378, -1,
          372, 375, 388, -1,
          372, 377, 375, -1,
          372, 378, 377, -1,
          372, 388, 389, -1,
          372, 389, 373, -1,
          374, 390, 395, -1,
          374, 395, 379, -1,
          375, 376, 391, -1,
          375, 377, 376, -1,
          375, 391, 388, -1,
          376, 377, 392, -1,
          376, 392, 391, -1,
          377, 378, 393, -1,
          377, 393, 392, -1,
          378, 394, 393, -1,
          380, 381, 383, -1,
          380, 383, 396, -1,
          380, 396, 397, -1,
          380, 397, 381, -1,
          381, 386, 383, -1,
          382, 398, 403, -1,
          382, 403, 387, -1,
          383, 384, 399, -1,
          383, 386, 384, -1,
          383, 399, 396, -1,
          384, 385, 400, -1,
          384, 386, 385, -1,
          384, 400, 399, -1,
          385, 386, 401, -1,
          385, 401, 400, -1,
          386, 402, 401, -1,
          388, 391, 392, -1,
          388, 392, 393, -1,
          388, 393, 389, -1,
          389, 393, 394, -1,
          396, 399, 402, -1,
          396, 402, 397, -1,
          399, 400, 401, -1,
          399, 401, 402, -1,
          404, 405, 410, -1,
          404, 407, 420, -1,
          404, 409, 407, -1,
          404, 410, 409, -1,
          404, 420, 421, -1,
          404, 421, 405, -1,
          406, 422, 427, -1,
          406, 427, 411, -1,
          407, 408, 423, -1,
          407, 409, 408, -1,
          407, 423, 420, -1,
          408, 409, 424, -1,
          408, 424, 423, -1,
          409, 410, 425, -1,
          409, 425, 424, -1,
          410, 426, 425, -1,
          412, 413, 415, -1,
          412, 415, 428, -1,
          412, 428, 429, -1,
          412, 429, 413, -1,
          413, 418, 415, -1,
          414, 430, 435, -1,
          414, 435, 419, -1,
          415, 416, 431, -1,
          415, 418, 416, -1,
          415, 431, 428, -1,
          416, 417, 432, -1,
          416, 418, 417, -1,
          416, 432, 431, -1,
          417, 418, 433, -1,
          417, 433, 432, -1,
          418, 434, 433, -1,
          420, 423, 424, -1,
          420, 424, 425, -1,
          420, 425, 421, -1,
          421, 425, 426, -1,
          428, 431, 434, -1,
          428, 434, 429, -1,
          431, 432, 433, -1,
          431, 433, 434, -1,
          436, 437, 442, -1,
          436, 439, 450, -1,
          436, 441, 439, -1,
          436, 442, 441, -1,
          436, 450, 451, -1,
          436, 451, 437, -1,
          438, 452, 457, -1,
          438, 457, 443, -1,
          439, 440, 453, -1,
          439, 441, 440, -1,
          439, 453, 450, -1,
          440, 441, 454, -1,
          440, 454, 453, -1,
          441, 442, 455, -1,
          441, 455, 454, -1,
          442, 456, 455, -1,
          444, 445, 446, -1,
          444, 446, 458, -1,
          444, 458, 459, -1,
          444, 459, 445, -1,
          445, 449, 446, -1,
          446, 447, 460, -1,
          446, 449, 447, -1,
          446, 460, 458, -1,
          447, 448, 461, -1,
          447, 449, 448, -1,
          447, 461, 460, -1,
          448, 449, 462, -1,
          448, 462, 461, -1,
          449, 463, 462, -1,
          450, 453, 454, -1,
          450, 454, 455, -1,
          450, 455, 451, -1,
          451, 455, 456, -1,
          458, 460, 463, -1,
          458, 463, 459, -1,
          460, 461, 462, -1,
          460, 462, 463, -1,
          464, 465, 466, -1,
          464, 466, 467, -1,
          464, 467, 468, -1,
          464, 496, 497, -1,
          464, 497, 465, -1,
          465, 497, 498, -1,
          465, 498, 466, -1,
          466, 498, 499, -1,
          466, 499, 467, -1,
          467, 469, 468, -1,
          467, 499, 501, -1,
          467, 501, 469, -1,
          468, 469, 500, -1,
          469, 501, 500, -1,
          470, 471, 474, -1,
          470, 502, 503, -1,
          470, 503, 471, -1,
          471, 472, 474, -1,
          471, 503, 504, -1,
          471, 504, 472, -1,
          472, 473, 475, -1,
          472, 475, 474, -1,
          472, 504, 505, -1,
          472, 505, 473, -1,
          473, 505, 507, -1,
          473, 507, 475, -1,
          474, 475, 506, -1,
          475, 507, 506, -1,
          476, 477, 478, -1,
          476, 478, 479, -1,
          476, 479, 480, -1,
          476, 508, 509, -1,
          476, 509, 477, -1,
          477, 509, 510, -1,
          477, 510, 478, -1,
          478, 510, 511, -1,
          478, 511, 479, -1,
          479, 481, 480, -1,
          479, 511, 513, -1,
          479, 513, 481, -1,
          480, 481, 512, -1,
          481, 513, 512, -1,
          482, 483, 488, -1,
          482, 485, 514, -1,
          482, 487, 485, -1,
          482, 488, 487, -1,
          482, 514, 515, -1,
          482, 515, 483, -1,
          484, 516, 521, -1,
          484, 521, 489, -1,
          485, 486, 517, -1,
          485, 487, 486, -1,
          485, 517, 514, -1,
          486, 487, 518, -1,
          486, 518, 517, -1,
          487, 488, 519, -1,
          487, 519, 518, -1,
          488, 520, 519, -1,
          490, 491, 492, -1,
          490, 492, 522, -1,
          490, 522, 523, -1,
          490, 523, 491, -1,
          491, 495, 492, -1,
          492, 493, 524, -1,
          492, 495, 493, -1,
          492, 524, 522, -1,
          493, 494, 525, -1,
          493, 495, 494, -1,
          493, 525, 524, -1,
          494, 495, 526, -1,
          494, 526, 525, -1,
          495, 527, 526, -1,
          496, 499, 497, -1,
          496, 500, 501, -1,
          496, 501, 499, -1,
          497, 499, 498, -1,
          502, 505, 503, -1,
          502, 506, 507, -1,
          502, 507, 505, -1,
          503, 505, 504, -1,
          508, 511, 509, -1,
          508, 512, 513, -1,
          508, 513, 511, -1,
          509, 511, 510, -1,
          514, 517, 518, -1,
          514, 518, 519, -1,
          514, 519, 515, -1,
          515, 519, 520, -1,
          522, 524, 527, -1,
          522, 527, 523, -1,
          524, 525, 526, -1,
          524, 526, 527, -1,
          528, 529, 532, -1,
          528, 546, 529, -1,
          529, 530, 532, -1,
          529, 546, 553, -1,
          529, 553, 554, -1,
          529, 554, 530, -1,
          530, 531, 533, -1,
          530, 533, 532, -1,
          530, 554, 555, -1,
          530, 555, 531, -1,
          531, 555, 557, -1,
          531, 557, 533, -1,
          532, 533, 547, -1,
          533, 557, 547, -1,
          534, 535, 538, -1,
          534, 548, 535, -1,
          535, 536, 538, -1,
          535, 548, 559, -1,
          535, 559, 560, -1,
          535, 560, 536, -1,
          536, 537, 539, -1,
          536, 539, 538, -1,
          536, 560, 561, -1,
          536, 561, 537, -1,
          537, 561, 563, -1,
          537, 563, 539, -1,
          538, 539, 549, -1,
          539, 563, 549, -1,
          540, 541, 544, -1,
          540, 550, 541, -1,
          541, 542, 544, -1,
          541, 550, 565, -1,
          541, 565, 566, -1,
          541, 566, 542, -1,
          542, 543, 545, -1,
          542, 545, 544, -1,
          542, 566, 567, -1,
          542, 567, 543, -1,
          543, 567, 569, -1,
          543, 569, 545, -1,
          544, 545, 551, -1,
          545, 569, 551, -1,
          546, 552, 553, -1,
          547, 557, 556, -1,
          548, 558, 559, -1,
          549, 563, 562, -1,
          550, 564, 565, -1,
          551, 569, 568, -1,
          552, 555, 553, -1,
          552, 556, 557, -1,
          552, 557, 555, -1,
          553, 555, 554, -1,
          558, 561, 559, -1,
          558, 562, 563, -1,
          558, 563, 561, -1,
          559, 561, 560, -1,
          564, 567, 565, -1,
          564, 568, 569, -1,
          564, 569, 567, -1,
          565, 567, 566, -1 ]
        normal Normal { vector [
          -0.3474346607729331 -0.7442501919985135 -0.5704216056600353,
          -0.6666666666666666 -0.6666666666666666 0.3333333333333333,
          -0.6666666666666666 -0.3333333333333333 -0.6666666666666666,
          -0.8065944178780214 -0.5760802148242467 -0.132427456126233,
          -0.5773502691896258 0.5773502691896258 -0.5773502691896258,
          -0.6459682737211798 0.6765715280281721 -0.3535193867488786,
          -0.5953790590062644 0.7653787366533952 -0.2443750510499544,
          -0.6666666666666666 0.3333333333333333 0.6666666666666666,
          -0.8017837257372732 -0.5345224838248488 0.2672612419124244,
          -0.5345224838248488 0.8017837257372732 -0.2672612419124244,
          -0.7281943174932861 -0.6658477089663832 -0.16241879335442028,
          -0.30151134457776363 -0.30151134457776363 -0.9045340337332909,
          -0.6666666666666666 -0.3333333333333333 0.6666666666666666,
          -0.5852929741318299 -0.4349579699092227 -0.6842833468997801,
          -0.33949010501391313 0.25229021526615725 -0.9061435404385988,
          -0.7281944196005465 0.6035006073876763 -0.3248382738307309,
          -0.48507125007266594 0.48507125007266594 -0.7276068751089989,
          -0.4082482904638631 0.8164965809277261 0.4082482904638631,
          -0.33948980666779804 -0.9061440384178966 -0.2522888281481501,
          -0.5345224838248488 -0.2672612419124244 -0.8017837257372732,
          -0.6666666666666666 -0.3333333333333333 0.6666666666666666,
          -0.7281947141643993 -0.3248402560590863 -0.6034991850089744,
          -0.5780114010873045 0.19338375562406412 -0.7927834151102201,
          -0.33948980666779804 0.7938186568323989 -0.5045776562963002,
          -0.6396021490668313 0.42640143271122083 -0.6396021490668313,
          -0.4082482904638631 0.8164965809277261 0.4082482904638631,
          0.7281943174932861 -0.6035011004394802 -0.32483758670884055,
          0.48507125007266594 -0.48507125007266594 -0.7276068751089989,
          0.4082482904638631 -0.8164965809277261 0.4082482904638631,
          0.33949020843323896 -0.25229069609662025 -0.9061433678182712,
          0.585292841642795 0.43495717498378944 -0.684283965508343,
          0.7281944196005466 0.6658475134941115 -0.16241913691536547,
          0.30151134457776363 0.30151134457776363 -0.9045340337332909,
          0.6666666666666666 0.3333333333333333 0.6666666666666666,
          0.585292459435635 -0.6842857500843453 -0.43495488175130365,
          0.2672612419124244 -0.5345224838248488 -0.8017837257372732,
          0.4082482904638631 -0.8164965809277261 0.4082482904638631,
          0.7281947141643991 -0.16242012802954311 -0.6658469495866867,
          0.3338425645992738 0.446771318406057 -0.8300268255372794,
          0.585292459435635 0.781112219618899 -0.21747744087565185,
          0.6882472016116852 0.22941573387056174 -0.6882472016116852,
          0.6666666666666666 0.3333333333333333 0.6666666666666666,
          0.0 -0.8320502943378437 0.5547001962252291,
          0.0 0.4472135954999579 0.8944271909999159,
          -0.7281943174932861 -0.6658477089663832 -0.16241879335442028,
          -0.30151134457776363 -0.30151134457776363 -0.9045340337332909,
          -0.6666666666666666 -0.3333333333333333 0.6666666666666666,
          -0.5852929741318299 -0.4349579699092227 -0.6842833468997801,
          -0.33949010501391313 0.2522902152661572 -0.9061435404385988,
          -0.7281944196005465 0.6035006073876763 -0.3248382738307309,
          -0.48507125007266594 0.48507125007266594 -0.7276068751089989,
          -0.4082482904638631 0.8164965809277261 0.4082482904638631,
          -0.33948980666779804 -0.9061440384178966 -0.2522888281481501,
          -0.5345224838248488 -0.2672612419124244 -0.8017837257372732,
          -0.6666666666666666 -0.3333333333333333 0.6666666666666666,
          -0.7281947141643993 -0.3248402560590863 -0.6034991850089744,
          -0.5780114010873045 0.19338375562406412 -0.7927834151102201,
          -0.33948980666779804 0.7938186568323989 -0.5045776562963002,
          -0.6396021490668313 0.42640143271122083 -0.6396021490668313,
          -0.4082482904638631 0.8164965809277261 0.4082482904638631,
          0.5953789222290726 -0.7653789466791724 -0.24437472648706643,
          0.6666666666666666 -0.3333333333333333 0.6666666666666666,
          0.30151134457776363 -0.30151134457776363 0.9045340337332909,
          0.6459681184417053 -0.6765719235834127 -0.35351891346224157,
          0.5345224838248488 0.2672612419124244 0.8017837257372732,
          0.8065944995005625 0.5760800640228315 -0.13242761498602754,
          0.3474347694937705 0.7442495242211431 -0.5704224107128093,
          0.6666666666666666 0.6666666666666666 0.3333333333333333,
          0.7281943174932861 -0.6035011004394802 -0.32483758670884055,
          0.48507125007266594 -0.48507125007266594 -0.7276068751089989,
          0.4082482904638631 -0.8164965809277261 0.4082482904638631,
          0.33949020843323896 -0.25229069609662025 -0.9061433678182712,
          0.585292841642795 0.4349571749837894 -0.684283965508343,
          0.7281944196005466 0.6658475134941115 -0.16241913691536547,
          0.30151134457776363 0.30151134457776363 -0.9045340337332909,
          0.6666666666666666 0.3333333333333333 0.6666666666666666,
          0.585292459435635 -0.6842857500843453 -0.43495488175130365,
          0.2672612419124244 -0.5345224838248488 -0.8017837257372732,
          0.4082482904638631 -0.8164965809277261 0.4082482904638631,
          0.7281947141643991 -0.16242012802954311 -0.6658469495866867,
          0.3338425645992738 0.446771318406057 -0.8300268255372794,
          0.585292459435635 0.781112219618899 -0.21747744087565185,
          0.6882472016116852 0.22941573387056174 -0.6882472016116852,
          0.6666666666666666 0.3333333333333333 0.6666666666666666,
          -0.7281943174932861 -0.6658477089663832 -0.1624187933544203,
          -0.30151134457776363 -0.30151134457776363 -0.9045340337332909,
          -0.6666666666666666 -0.3333333333333333 0.6666666666666666,
          -0.5852929741318299 -0.43495796990922275 -0.6842833468997801,
          -0.33949010501391313 0.2522902152661572 -0.9061435404385988,
          -0.7281944196005465 0.6035006073876763 -0.3248382738307309,
          -0.48507125007266594 0.48507125007266594 -0.7276068751089989,
          -0.4082482904638631 0.8164965809277261 0.4082482904638631,
          -0.33948980666779804 -0.9061440384178966 -0.2522888281481501,
          -0.5345224838248488 -0.2672612419124244 -0.8017837257372732,
          -0.6666666666666666 -0.3333333333333333 0.6666666666666666,
          -0.7281947141643993 -0.3248402560590863 -0.6034991850089744,
          -0.5780114010873045 0.19338375562406412 -0.7927834151102201,
          -0.33948980666779804 0.7938186568323989 -0.5045776562963002,
          -0.6396021490668313 0.42640143271122083 -0.6396021490668313,
          -0.4082482904638631 0.8164965809277261 0.4082482904638631,
          0.7281943174932861 -0.6035011004394802 -0.3248375867088406,
          0.48507125007266594 -0.48507125007266594 -0.7276068751089989,
          0.4082482904638631 -0.8164965809277261 0.4082482904638631,
          0.33949020843323896 -0.2522906960966203 -0.9061433678182712,
          0.585292841642795 0.4349571749837894 -0.684283965508343,
          0.7281944196005466 0.6658475134941115 -0.16241913691536547,
          0.30151134457776363 0.30151134457776363 -0.9045340337332909,
          0.6666666666666666 0.3333333333333333 0.6666666666666666,
          0.585292459435635 -0.6842857500843453 -0.43495488175130365,
          0.2672612419124244 -0.5345224838248488 -0.8017837257372732,
          0.4082482904638631 -0.8164965809277261 0.4082482904638631,
          0.7281947141643991 -0.16242012802954311 -0.6658469495866867,
          0.3338425645992738 0.446771318406057 -0.8300268255372794,
          0.585292459435635 0.781112219618899 -0.21747744087565185,
          0.6882472016116852 0.22941573387056174 -0.6882472016116852,
          0.6666666666666666 0.3333333333333333 0.6666666666666666,
          -0.7281943174932861 -0.6658477089663832 -0.1624187933544203,
          -0.30151134457776363 -0.30151134457776363 -0.9045340337332909,
          -0.6666666666666666 -0.3333333333333333 0.6666666666666666,
          -0.5852929741318299 -0.43495796990922275 -0.6842833468997801,
          -0.33949010501391313 0.2522902152661572 -0.9061435404385988,
          -0.7281944196005465 0.6035006073876763 -0.3248382738307309,
          -0.48507125007266594 0.48507125007266594 -0.7276068751089989,
          -0.4082482904638631 0.8164965809277261 0.4082482904638631,
          -0.33948980666779804 -0.9061440384178966 -0.2522888281481501,
          -0.5345224838248488 -0.2672612419124244 -0.8017837257372732,
          -0.6666666666666666 -0.3333333333333333 0.6666666666666666,
          -0.7281947141643993 -0.3248402560590863 -0.6034991850089744,
          -0.5780114010873045 0.19338375562406412 -0.7927834151102201,
          -0.33948980666779804 0.7938186568323989 -0.5045776562963002,
          -0.6396021490668313 0.42640143271122083 -0.6396021490668313,
          -0.4082482904638631 0.8164965809277261 0.4082482904638631,
          0.7281943174932861 -0.6035011004394802 -0.3248375867088406,
          0.48507125007266594 -0.48507125007266594 -0.7276068751089989,
          0.4082482904638631 -0.8164965809277261 0.4082482904638631,
          0.33949020843323896 -0.2522906960966203 -0.9061433678182712,
          0.585292841642795 0.4349571749837894 -0.684283965508343,
          0.7281944196005466 0.6658475134941115 -0.16241913691536547,
          0.30151134457776363 0.30151134457776363 -0.9045340337332909,
          0.6666666666666666 0.3333333333333333 0.6666666666666666,
          0.585292459435635 -0.6842857500843453 -0.43495488175130365,
          0.2672612419124244 -0.5345224838248488 -0.8017837257372732,
          0.4082482904638631 -0.8164965809277261 0.4082482904638631,
          0.7281947141643991 -0.16242012802954311 -0.6658469495866867,
          0.3338425645992738 0.446771318406057 -0.8300268255372794,
          0.585292459435635 0.781112219618899 -0.21747744087565185,
          0.6882472016116852 0.22941573387056174 -0.6882472016116852,
          0.6666666666666666 0.3333333333333333 0.6666666666666666,
          -0.7281943174932861 -0.6658477089663832 -0.1624187933544203,
          -0.30151134457776363 -0.30151134457776363 -0.9045340337332909,
          -0.6666666666666666 -0.3333333333333333 0.6666666666666666,
          -0.5852929741318299 -0.43495796990922275 -0.6842833468997801,
          -0.33949010501391313 0.2522902152661572 -0.9061435404385988,
          -0.7281944196005465 0.6035006073876763 -0.3248382738307309,
          -0.48507125007266594 0.48507125007266594 -0.7276068751089989,
          -0.4082482904638631 0.8164965809277261 0.4082482904638631,
          -0.33948980666779804 -0.9061440384178966 -0.2522888281481501,
          -0.5345224838248488 -0.2672612419124244 -0.8017837257372732,
          -0.6666666666666666 -0.3333333333333333 0.6666666666666666,
          -0.7281947141643993 -0.3248402560590863 -0.6034991850089744,
          -0.5780114010873045 0.19338375562406412 -0.7927834151102201,
          -0.33948980666779804 0.7938186568323989 -0.5045776562963002,
          -0.6396021490668313 0.42640143271122083 -0.6396021490668313,
          -0.4082482904638631 0.8164965809277261 0.4082482904638631,
          0.7281943174932861 -0.6035011004394802 -0.3248375867088406,
          0.48507125007266594 -0.48507125007266594 -0.7276068751089989,
          0.4082482904638631 -0.8164965809277261 0.4082482904638631,
          0.33949020843323896 -0.2522906960966203 -0.9061433678182712,
          0.585292841642795 0.4349571749837894 -0.684283965508343,
          0.7281944196005466 0.6658475134941115 -0.16241913691536547,
          0.30151134457776363 0.30151134457776363 -0.9045340337332909,
          0.6666666666666666 0.3333333333333333 0.6666666666666666,
          0.585292459435635 -0.6842857500843453 -0.43495488175130365,
          0.2672612419124244 -0.5345224838248488 -0.8017837257372732,
          0.4082482904638631 -0.8164965809277261 0.4082482904638631,
          0.7281947141643991 -0.16242012802954311 -0.6658469495866867,
          0.3338425645992738 0.446771318406057 -0.8300268255372794,
          0.585292459435635 0.781112219618899 -0.21747744087565185,
          0.6882472016116852 0.22941573387056174 -0.6882472016116852,
          0.6666666666666666 0.3333333333333333 0.6666666666666666,
          -0.7281943174932861 -0.6658477089663832 -0.16241879335442028,
          -0.30151134457776363 -0.30151134457776363 -0.9045340337332909,
          -0.6666666666666666 -0.3333333333333333 0.6666666666666666,
          -0.5852929741318299 -0.4349579699092227 -0.6842833468997801,
          -0.33949010501391313 0.25229021526615725 -0.9061435404385988,
          -0.7281944196005465 0.6035006073876763 -0.32483827383073094,
          -0.48507125007266594 0.48507125007266594 -0.7276068751089989,
          -0.4082482904638631 0.8164965809277261 0.4082482904638631,
          -0.33948980666779804 -0.9061440384178966 -0.2522888281481501,
          -0.5345224838248488 -0.2672612419124244 -0.8017837257372732,
          -0.6666666666666666 -0.3333333333333333 0.6666666666666666,
          -0.7281947141643993 -0.3248402560590863 -0.6034991850089744,
          -0.5780114010873045 0.19338375562406412 -0.7927834151102201,
          -0.33948980666779804 0.7938186568323989 -0.5045776562963002,
          -0.6396021490668313 0.42640143271122083 -0.6396021490668313,
          -0.4082482904638631 0.8164965809277261 0.4082482904638631,
          0.7281943174932861 -0.6035011004394802 -0.32483758670884055,
          0.48507125007266594 -0.48507125007266594 -0.7276068751089989,
          0.4082482904638631 -0.8164965809277261 0.4082482904638631,
          0.33949020843323896 -0.25229069609662025 -0.9061433678182712,
          0.585292841642795 0.43495717498378944 -0.684283965508343,
          0.7281944196005466 0.6658475134941115 -0.1624191369153655,
          0.30151134457776363 0.30151134457776363 -0.9045340337332909,
          0.6666666666666666 0.3333333333333333 0.6666666666666666,
          0.585292459435635 -0.6842857500843453 -0.43495488175130365,
          0.2672612419124244 -0.5345224838248488 -0.8017837257372732,
          0.4082482904638631 -0.8164965809277261 0.4082482904638631,
          0.7281947141643991 -0.16242012802954311 -0.6658469495866867,
          0.3338425645992738 0.446771318406057 -0.8300268255372794,
          0.585292459435635 0.781112219618899 -0.21747744087565185,
          0.6882472016116852 0.22941573387056174 -0.6882472016116852,
          0.6666666666666666 0.3333333333333333 0.6666666666666666,
          -0.7281943174932861 -0.6658477089663832 -0.16241879335442028,
          -0.30151134457776363 -0.30151134457776363 -0.9045340337332909,
          -0.6666666666666666 -0.3333333333333333 0.6666666666666666,
          -0.5852929741318299 -0.4349579699092227 -0.6842833468997801,
          -0.33949010501391313 0.25229021526615725 -0.9061435404385988,
          -0.7281944196005465 0.6035006073876763 -0.32483827383073094,
          -0.48507125007266594 0.48507125007266594 -0.7276068751089989,
          -0.4082482904638631 0.8164965809277261 0.4082482904638631,
          -0.33948980666779804 -0.9061440384178966 -0.2522888281481501,
          -0.5345224838248488 -0.2672612419124244 -0.8017837257372732,
          -0.6666666666666666 -0.3333333333333333 0.6666666666666666,
          -0.7281947141643993 -0.3248402560590863 -0.6034991850089744,
          -0.5780114010873045 0.19338375562406412 -0.7927834151102201,
          -0.33948980666779804 0.7938186568323989 -0.5045776562963002,
          -0.6396021490668313 0.42640143271122083 -0.6396021490668313,
          -0.4082482904638631 0.8164965809277261 0.4082482904638631,
          0.7281943174932861 -0.6035011004394802 -0.32483758670884055,
          0.48507125007266594 -0.48507125007266594 -0.7276068751089989,
          0.4082482904638631 -0.8164965809277261 0.4082482904638631,
          0.33949020843323896 -0.25229069609662025 -0.9061433678182712,
          0.585292841642795 0.43495717498378944 -0.684283965508343,
          0.7281944196005466 0.6658475134941115 -0.1624191369153655,
          0.30151134457776363 0.30151134457776363 -0.9045340337332909,
          0.6666666666666666 0.3333333333333333 0.6666666666666666,
          0.585292459435635 -0.6842857500843453 -0.43495488175130365,
          0.2672612419124244 -0.5345224838248488 -0.8017837257372732,
          0.4082482904638631 -0.8164965809277261 0.4082482904638631,
          0.7281947141643991 -0.16242012802954311 -0.6658469495866867,
          0.3338425645992738 0.446771318406057 -0.8300268255372794,
          0.585292459435635 0.781112219618899 -0.21747744087565185,
          0.6882472016116852 0.22941573387056174 -0.6882472016116852,
          0.6666666666666666 0.3333333333333333 0.6666666666666666,
          -0.7281943174932861 -0.6658477089663832 -0.16241879335442028,
          -0.30151134457776363 -0.30151134457776363 -0.9045340337332909,
          -0.6666666666666666 -0.3333333333333333 0.6666666666666666,
          -0.5852929741318299 -0.4349579699092227 -0.6842833468997801,
          -0.33949010501391313 0.25229021526615725 -0.9061435404385988,
          -0.7281944196005465 0.6035006073876763 -0.32483827383073094,
          -0.48507125007266594 0.48507125007266594 -0.7276068751089989,
          -0.4082482904638631 0.8164965809277261 0.4082482904638631,
          -0.33948980666779804 -0.9061440384178966 -0.2522888281481501,
          -0.5345224838248488 -0.2672612419124244 -0.8017837257372732,
          -0.6666666666666666 -0.3333333333333333 0.6666666666666666,
          -0.7281947141643993 -0.3248402560590863 -0.6034991850089744,
          -0.5780114010873045 0.19338375562406412 -0.7927834151102201,
          -0.33948980666779804 0.7938186568323989 -0.5045776562963002,
          -0.6396021490668313 0.42640143271122083 -0.6396021490668313,
          -0.4082482904638631 0.8164965809277261 0.4082482904638631,
          0.7281943174932861 -0.6035011004394802 -0.32483758670884055,
          0.48507125007266594 -0.48507125007266594 -0.7276068751089989,
          0.4082482904638631 -0.8164965809277261 0.4082482904638631,
          0.33949020843323896 -0.25229069609662025 -0.9061433678182712,
          0.585292841642795 0.43495717498378944 -0.684283965508343,
          0.7281944196005466 0.6658475134941115 -0.1624191369153655,
          0.30151134457776363 0.30151134457776363 -0.9045340337332909,
          0.6666666666666666 0.3333333333333333 0.6666666666666666,
          0.585292459435635 -0.6842857500843453 -0.43495488175130365,
          0.2672612419124244 -0.5345224838248488 -0.8017837257372732,
          0.4082482904638631 -0.8164965809277261 0.4082482904638631,
          0.7281947141643991 -0.16242012802954311 -0.6658469495866867,
          0.3338425645992738 0.446771318406057 -0.8300268255372794,
          0.585292459435635 0.781112219618899 -0.21747744087565185,
          0.6882472016116852 0.22941573387056174 -0.6882472016116852,
          0.6666666666666666 0.3333333333333333 0.6666666666666666,
          -0.7281943174932861 -0.6658477089663832 -0.16241879335442028,
          -0.4082482904638631 -0.4082482904638631 -0.8164965809277261,
          -0.6666666666666666 -0.3333333333333333 0.6666666666666666,
          -0.5852929741318299 -0.4349579699092227 -0.6842833468997801,
          -0.33949010501391313 0.25229021526615725 -0.9061435404385988,
          -0.7281944196005465 0.6035006073876763 -0.32483827383073094,
          -0.48507125007266594 0.48507125007266594 -0.7276068751089989,
          -0.4082482904638631 0.8164965809277261 0.4082482904638631,
          -0.33948980666779804 -0.9061440384178966 -0.2522888281481501,
          -0.6666666666666666 -0.3333333333333333 -0.6666666666666666,
          -0.6666666666666666 -0.3333333333333333 0.6666666666666666,
          -0.7281947141643993 -0.3248402560590863 -0.6034991850089744,
          -0.5780114010873045 0.19338375562406412 -0.7927834151102201,
          -0.33948980666779804 0.7938186568323989 -0.5045776562963002,
          -0.6396021490668313 0.42640143271122083 -0.6396021490668313,
          -0.4082482904638631 0.8164965809277261 0.4082482904638631,
          0.7281943174932861 -0.6035011004394802 -0.32483758670884055,
          0.4082482904638631 -0.4082482904638631 -0.8164965809277261,
          0.4082482904638631 -0.8164965809277261 0.4082482904638631,
          0.33949020843323896 -0.25229069609662025 -0.9061433678182712,
          0.585292841642795 0.43495717498378944 -0.684283965508343,
          0.7281944196005466 0.6658475134941115 -0.1624191369153655,
          0.23570226039551587 0.23570226039551587 -0.9428090415820635,
          0.6666666666666666 0.3333333333333333 0.6666666666666666,
          0.585292459435635 -0.6842857500843453 -0.43495488175130365,
          0.2182178902359924 -0.4364357804719848 -0.8728715609439696,
          0.4082482904638631 -0.8164965809277261 0.4082482904638631,
          0.7281947141643991 -0.16242012802954311 -0.6658469495866867,
          0.3338425645992738 0.446771318406057 -0.8300268255372794,
          0.585292459435635 0.781112219618899 -0.21747744087565185,
          0.5883484054145521 0.19611613513818404 -0.7844645405527362,
          0.6666666666666666 0.3333333333333333 0.6666666666666666,
          -0.7281943174932861 -0.6658477089663832 -0.16241879335442028,
          -0.23570226039551587 -0.23570226039551587 -0.9428090415820635,
          -0.6666666666666666 -0.3333333333333333 0.6666666666666666,
          -0.5852929741318299 -0.4349579699092227 -0.6842833468997801,
          -0.33949010501391313 0.25229021526615725 -0.9061435404385988,
          -0.7281944196005465 0.6035006073876763 -0.32483827383073094,
          -0.4082482904638631 0.4082482904638631 -0.8164965809277261,
          -0.4082482904638631 0.8164965809277261 0.4082482904638631,
          -0.33948980666779804 -0.9061440384178966 -0.2522888281481501,
          -0.4364357804719848 -0.2182178902359924 -0.8728715609439696,
          -0.6666666666666666 -0.3333333333333333 0.6666666666666666,
          -0.7281947141643993 -0.3248402560590863 -0.6034991850089744,
          -0.5780114010873045 0.19338375562406412 -0.7927834151102201,
          -0.33948980666779804 0.7938186568323989 -0.5045776562963002,
          -0.5570860145311556 0.3713906763541037 -0.7427813527082074,
          -0.4082482904638631 0.8164965809277261 0.4082482904638631,
          0.7281943174932861 -0.6035011004394802 -0.32483758670884055,
          0.48507125007266594 -0.48507125007266594 -0.7276068751089989,
          0.4082482904638631 -0.8164965809277261 0.4082482904638631,
          0.33949020843323896 -0.25229069609662025 -0.9061433678182712,
          0.585292841642795 0.43495717498378944 -0.684283965508343,
          0.7281944196005466 0.6658475134941115 -0.1624191369153655,
          0.4082482904638631 0.4082482904638631 -0.8164965809277261,
          0.6666666666666666 0.3333333333333333 0.6666666666666666,
          0.585292459435635 -0.6842857500843453 -0.43495488175130365,
          0.2672612419124244 -0.5345224838248488 -0.8017837257372732,
          0.4082482904638631 -0.8164965809277261 0.4082482904638631,
          0.7281947141643991 -0.16242012802954311 -0.6658469495866867,
          0.3338425645992738 0.446771318406057 -0.8300268255372794,
          0.585292459435635 0.781112219618899 -0.21747744087565185,
          0.8017837257372732 0.2672612419124244 -0.5345224838248488,
          0.6666666666666666 0.3333333333333333 0.6666666666666666,
          -0.7281943174932861 -0.6658477089663832 -0.1624187933544203,
          -0.30151134457776363 -0.30151134457776363 -0.9045340337332909,
          -0.6666666666666666 -0.3333333333333333 0.6666666666666666,
          -0.5852929741318299 -0.43495796990922275 -0.6842833468997801,
          -0.33949010501391313 0.25229021526615725 -0.9061435404385988,
          -0.7281944196005465 0.6035006073876763 -0.32483827383073094,
          -0.48507125007266594 0.48507125007266594 -0.7276068751089989,
          -0.4082482904638631 0.8164965809277261 0.4082482904638631,
          -0.33948980666779804 -0.9061440384178966 -0.2522888281481501,
          -0.5345224838248488 -0.2672612419124244 -0.8017837257372732,
          -0.6666666666666666 -0.3333333333333333 0.6666666666666666,
          -0.7281947141643993 -0.3248402560590863 -0.6034991850089744,
          -0.5780114010873045 0.19338375562406412 -0.7927834151102201,
          -0.33948980666779804 0.7938186568323989 -0.5045776562963002,
          -0.6396021490668313 0.42640143271122083 -0.6396021490668313,
          -0.4082482904638631 0.8164965809277261 0.4082482904638631,
          0.7281943174932861 -0.6035011004394802 -0.3248375867088406,
          0.48507125007266594 -0.48507125007266594 -0.7276068751089989,
          0.4082482904638631 -0.8164965809277261 0.4082482904638631,
          0.33949020843323896 -0.2522906960966203 -0.9061433678182712,
          0.585292841642795 0.43495717498378944 -0.684283965508343,
          0.7281944196005466 0.6658475134941115 -0.1624191369153655,
          0.30151134457776363 0.30151134457776363 -0.9045340337332909,
          0.6666666666666666 0.3333333333333333 0.6666666666666666,
          0.585292459435635 -0.6842857500843453 -0.43495488175130365,
          0.2672612419124244 -0.5345224838248488 -0.8017837257372732,
          0.4082482904638631 -0.8164965809277261 0.4082482904638631,
          0.7281947141643991 -0.16242012802954311 -0.6658469495866867,
          0.3338425645992738 0.446771318406057 -0.8300268255372794,
          0.585292459435635 0.781112219618899 -0.21747744087565185,
          0.6882472016116852 0.22941573387056174 -0.6882472016116852,
          0.6666666666666666 0.3333333333333333 0.6666666666666666,
          -0.7281943174932861 -0.6658477089663832 -0.1624187933544203,
          -0.30151134457776363 -0.30151134457776363 -0.9045340337332909,
          -0.6666666666666666 -0.3333333333333333 0.6666666666666666,
          -0.5852929741318299 -0.4349579699092227 -0.6842833468997801,
          -0.33949010501391313 0.25229021526615725 -0.9061435404385988,
          -0.7281944196005465 0.6035006073876763 -0.32483827383073094,
          -0.48507125007266594 0.48507125007266594 -0.7276068751089989,
          -0.4082482904638631 0.8164965809277261 0.4082482904638631,
          -0.33948980666779804 -0.9061440384178966 -0.2522888281481501,
          -0.5345224838248488 -0.2672612419124244 -0.8017837257372732,
          -0.6666666666666666 -0.3333333333333333 0.6666666666666666,
          -0.7281947141643993 -0.3248402560590863 -0.6034991850089744,
          -0.5780114010873045 0.19338375562406412 -0.7927834151102201,
          -0.33948980666779804 0.7938186568323989 -0.5045776562963002,
          -0.6396021490668313 0.42640143271122083 -0.6396021490668313,
          -0.4082482904638631 0.8164965809277261 0.4082482904638631,
          0.7281943174932861 -0.6035011004394802 -0.3248375867088406,
          0.48507125007266594 -0.48507125007266594 -0.7276068751089989,
          0.4082482904638631 -0.8164965809277261 0.4082482904638631,
          0.33949020843323896 -0.25229069609662025 -0.9061433678182712,
          0.585292841642795 0.43495717498378944 -0.684283965508343,
          0.7281944196005466 0.6658475134941115 -0.1624191369153655,
          0.30151134457776363 0.30151134457776363 -0.9045340337332909,
          0.6666666666666666 0.3333333333333333 0.6666666666666666,
          0.585292459435635 -0.6842857500843453 -0.43495488175130365,
          0.2672612419124244 -0.5345224838248488 -0.8017837257372732,
          0.4082482904638631 -0.8164965809277261 0.4082482904638631,
          0.7281947141643991 -0.16242012802954311 -0.6658469495866867,
          0.3338425645992738 0.446771318406057 -0.8300268255372794,
          0.585292459435635 0.781112219618899 -0.21747744087565185,
          0.6882472016116852 0.22941573387056174 -0.6882472016116852,
          0.6666666666666666 0.3333333333333333 0.6666666666666666,
          -0.7281943174932861 -0.6658477089663832 -0.16241879335442028,
          -0.30151134457776363 -0.30151134457776363 -0.9045340337332909,
          -0.6666666666666666 -0.3333333333333333 0.6666666666666666,
          -0.5852929741318299 -0.4349579699092227 -0.6842833468997801,
          -0.33949010501391313 0.25229021526615725 -0.9061435404385988,
          -0.7281944196005465 0.6035006073876763 -0.32483827383073094,
          -0.48507125007266594 0.48507125007266594 -0.7276068751089989,
          -0.4082482904638631 0.8164965809277261 0.4082482904638631,
          -0.33948980666779804 -0.9061440384178966 -0.2522888281481501,
          -0.5345224838248488 -0.2672612419124244 -0.8017837257372732,
          -0.6666666666666666 -0.3333333333333333 0.6666666666666666,
          -0.7281947141643993 -0.3248402560590863 -0.6034991850089744,
          -0.5780114010873045 0.19338375562406412 -0.7927834151102201,
          -0.33948980666779804 0.7938186568323989 -0.5045776562963002,
          -0.6396021490668313 0.42640143271122083 -0.6396021490668313,
          -0.4082482904638631 0.8164965809277261 0.4082482904638631,
          0.7281943174932861 -0.6035011004394802 -0.32483758670884055,
          0.48507125007266594 -0.48507125007266594 -0.7276068751089989,
          0.4082482904638631 -0.8164965809277261 0.4082482904638631,
          0.33949020843323896 -0.25229069609662025 -0.9061433678182712,
          0.585292841642795 0.43495717498378944 -0.684283965508343,
          0.7281944196005466 0.6658475134941115 -0.1624191369153655,
          0.30151134457776363 0.30151134457776363 -0.9045340337332909,
          0.6666666666666666 0.3333333333333333 0.6666666666666666,
          0.585292459435635 -0.6842857500843453 -0.43495488175130365,
          0.2672612419124244 -0.5345224838248488 -0.8017837257372732,
          0.4082482904638631 -0.8164965809277261 0.4082482904638631,
          0.7281947141643991 -0.16242012802954311 -0.6658469495866867,
          0.3338425645992738 0.446771318406057 -0.8300268255372794,
          0.585292459435635 0.781112219618899 -0.21747744087565185,
          0.6882472016116852 0.22941573387056174 -0.6882472016116852,
          0.6666666666666666 0.3333333333333333 0.6666666666666666,
          -0.7281943174932861 -0.6658477089663832 -0.16241879335442028,
          -0.30151134457776363 -0.30151134457776363 -0.9045340337332909,
          -0.6666666666666666 -0.3333333333333333 0.6666666666666666,
          -0.5852929741318299 -0.4349579699092227 -0.6842833468997801,
          -0.33949010501391313 0.25229021526615725 -0.9061435404385988,
          -0.7281944196005465 0.6035006073876763 -0.32483827383073094,
          -0.48507125007266594 0.48507125007266594 -0.7276068751089989,
          -0.4082482904638631 0.8164965809277261 0.4082482904638631,
          -0.33948980666779804 -0.9061440384178966 -0.2522888281481501,
          -0.5345224838248488 -0.2672612419124244 -0.8017837257372732,
          -0.7281947141643993 -0.3248402560590863 -0.6034991850089744,
          -0.5780114010873045 0.19338375562406412 -0.7927834151102201,
          -0.33948980666779804 0.7938186568323989 -0.5045776562963002,
          -0.6396021490668313 0.42640143271122083 -0.6396021490668313,
          0.7281943174932861 -0.6035011004394802 -0.32483758670884055,
          0.48507125007266594 -0.48507125007266594 -0.7276068751089989,
          0.4082482904638631 -0.8164965809277261 0.4082482904638631,
          0.33949020843323896 -0.25229069609662025 -0.9061433678182712,
          0.585292841642795 0.43495717498378944 -0.684283965508343,
          0.7281944196005466 0.6658475134941115 -0.1624191369153655,
          0.30151134457776363 0.30151134457776363 -0.9045340337332909,
          0.6666666666666666 0.3333333333333333 0.6666666666666666,
          0.585292459435635 -0.6842857500843453 -0.43495488175130365,
          0.2672612419124244 -0.5345224838248488 -0.8017837257372732,
          0.7281947141643991 -0.16242012802954311 -0.6658469495866867,
          0.3338425645992738 0.446771318406057 -0.8300268255372794,
          0.585292459435635 0.781112219618899 -0.21747744087565185,
          0.6882472016116852 0.22941573387056174 -0.6882472016116852,
          -0.6396021490668313 -0.42640143271122083 0.6396021490668313,
          -0.33949002114382903 -0.7938172974261033 0.5045796506507967,
          -0.5780111628072008 -0.19338288381360805 0.7927838014983658,
          -0.7281945024069517 0.32483883106745043 0.6035002075351958,
          -0.5345224838248488 0.2672612419124244 0.8017837257372732,
          -0.33949002114382903 0.9061436804287952 0.25228982532539834,
          -0.2672612419124244 -0.5345224838248488 0.8017837257372732,
          -0.585292787217145 -0.6842842196288442 0.43495684843272603,
          -0.7281944615456959 -0.1624192780481297 0.6658474331950962,
          -0.3338423455255115 0.4467688421610873 0.8300282465121693,
          -0.6882472016116852 0.22941573387056174 0.6882472016116852,
          -0.585292787217145 0.7811117002272808 0.21747842421636301,
          -0.6396021490668313 -0.42640143271122083 0.6396021490668313,
          -0.33948973144052036 -0.79381913364323 0.5045769567750344,
          -0.578011484664435 -0.19338406141151807 0.7927832795840246,
          -0.728194788438647 0.32484075587464756 0.6034988263564245,
          -0.5345224838248488 0.2672612419124244 0.8017837257372732,
          -0.33948973144052036 0.9061441639823955 0.2522884783875172,
          -0.7281943174932861 -0.6658477089663832 -0.16241879335442028,
          -0.30151134457776363 -0.30151134457776363 -0.9045340337332909,
          -0.6666666666666666 -0.3333333333333333 0.6666666666666666,
          -0.5852929741318299 -0.4349579699092227 -0.6842833468997801,
          -0.33949010501391313 0.25229021526615725 -0.9061435404385988,
          -0.7281944196005465 0.6035006073876763 -0.32483827383073094,
          -0.48507125007266594 0.48507125007266594 -0.7276068751089989,
          -0.4082482904638631 0.8164965809277261 0.4082482904638631,
          -0.33948980666779804 -0.9061440384178966 -0.2522888281481501,
          -0.5345224838248488 -0.2672612419124244 -0.8017837257372732,
          -0.7281947141643993 -0.3248402560590863 -0.6034991850089744,
          -0.5780114010873045 0.19338375562406412 -0.7927834151102201,
          -0.33948980666779804 0.7938186568323989 -0.5045776562963002,
          -0.6396021490668313 0.42640143271122083 -0.6396021490668313,
          0.6882472016116852 -0.22941573387056174 0.6882472016116852,
          0.5852927341979945 -0.7811117842396172 0.21747826516007884,
          0.33384238096083524 -0.44676924269673085 0.8300280166684677,
          0.7281945024069517 0.16241941553372521 0.6658473549710738,
          0.2672612419124244 0.5345224838248488 0.8017837257372732,
          0.5852927341979944 0.6842844671822425 0.43495653032015763,
          0.6882472016116852 -0.22941573387056174 0.6882472016116852,
          0.585292787217145 -0.7811117002272808 0.21747842421636301,
          0.3338423455255115 -0.4467688421610873 0.8300282465121693,
          0.7281944615456959 0.1624192780481297 0.6658474331950962,
          0.2672612419124244 0.5345224838248488 0.8017837257372732,
          0.585292787217145 0.6842842196288442 0.43495684843272603,
          0.6882472016116852 -0.22941573387056174 0.6882472016116852,
          0.5852923630629494 -0.7811123723279353 0.21747715175717577,
          0.3338426290107702 -0.4467720464611993 0.830026407746193,
          0.728194788438647 0.16242037793732378 0.6658468073975358,
          0.2672612419124244 0.5345224838248488 0.8017837257372732,
          0.5852923630629494 0.6842862000614466 0.43495430351435155,
          0.7281943174932861 -0.6035011004394802 -0.32483758670884055,
          0.48507125007266594 -0.48507125007266594 -0.7276068751089989,
          0.4082482904638631 -0.8164965809277261 0.4082482904638631,
          0.33949020843323896 -0.25229069609662025 -0.9061433678182712,
          0.585292841642795 0.43495717498378944 -0.684283965508343,
          0.7281944196005466 0.6658475134941115 -0.1624191369153655,
          0.30151134457776363 0.30151134457776363 -0.9045340337332909,
          0.6666666666666666 0.3333333333333333 0.6666666666666666,
          0.585292459435635 -0.6842857500843453 -0.43495488175130365,
          0.2672612419124244 -0.5345224838248488 -0.8017837257372732,
          0.7281947141643991 -0.16242012802954311 -0.6658469495866867,
          0.3338425645992738 0.446771318406057 -0.8300268255372794,
          0.585292459435635 0.781112219618899 -0.21747744087565185,
          0.6882472016116852 0.22941573387056174 -0.6882472016116852,
          -0.30151134457776363 -0.30151134457776363 0.9045340337332909,
          -0.48011139219193183 -0.801369290129142 0.35679169262391747,
          -0.7281945024069517 -0.16241941553372521 0.6658473549710738,
          -0.33384238096083524 0.44676924269673085 0.8300280166684677,
          -0.6882472016116852 0.22941573387056174 0.6882472016116852,
          -0.5852927341979945 0.7811117842396172 0.21747826516007884,
          -0.30151134457776363 -0.30151134457776363 0.9045340337332909,
          -0.4801114507207043 -0.8013691339081379 0.3567919647444178,
          -0.7281944615456959 -0.1624192780481297 0.6658474331950962,
          -0.3338423455255115 0.4467688421610873 0.8300282465121693,
          -0.6882472016116852 0.22941573387056174 0.6882472016116852,
          -0.585292787217145 0.7811117002272808 0.21747842421636301,
          -0.30151134457776363 -0.30151134457776363 0.9045340337332909,
          -0.4801109824895836 -0.80137038367955 0.3567897877660983,
          -0.728194788438647 -0.16242037793732378 0.6658468073975358,
          -0.3338426290107702 0.4467720464611993 0.830026407746193,
          -0.6882472016116852 0.22941573387056174 0.6882472016116852,
          -0.5852923630629494 0.7811123723279353 0.21747715175717577,
          0.0 -0.7071067811865476 0.7071067811865476,
          0.0 0.7071067811865476 0.7071067811865476,
          0.0 -0.7071067811865476 0.7071067811865476,
          0.0 0.7071067811865476 0.7071067811865476,
          0.0 -0.7071067811865476 0.7071067811865476,
          0.0 0.7071067811865476 0.7071067811865476,
          0.6882472016116852 -0.22941573387056174 0.6882472016116852,
          0.5852927341979945 -0.7811117842396172 0.21747826516007884,
          0.33384238096083524 -0.44676924269673085 0.8300280166684677,
          0.7281945024069517 0.16241941553372521 0.6658473549710738,
          0.30151134457776363 0.30151134457776363 0.9045340337332909,
          0.48011139219193183 0.801369290129142 0.35679169262391747,
          0.6882472016116852 -0.22941573387056174 0.6882472016116852,
          0.585292787217145 -0.7811117002272808 0.21747842421636301,
          0.3338423455255115 -0.4467688421610873 0.8300282465121693,
          0.7281944615456959 0.1624192780481297 0.6658474331950962,
          0.30151134457776363 0.30151134457776363 0.9045340337332909,
          0.4801114507207043 0.8013691339081379 0.3567919647444178,
          0.6882472016116852 -0.22941573387056174 0.6882472016116852,
          0.5852923630629494 -0.7811123723279353 0.21747715175717577,
          0.3338426290107702 -0.4467720464611993 0.830026407746193,
          0.728194788438647 0.16242037793732378 0.6658468073975358,
          0.30151134457776363 0.30151134457776363 0.9045340337332909,
          0.4801109824895836 0.80137038367955 0.3567897877660983 ] }
        normalIndex [
          0, 1, 3, -1,
          0, 3, 63, -1,
          0, 60, 1, -1,
          0, 63, 60, -1,
          1, 7, 3, -1,
          1, 60, 61, -1,
          1, 61, 7, -1,
          2, 3, 5, -1,
          2, 4, 9, -1,
          2, 5, 4, -1,
          2, 8, 3, -1,
          2, 9, 8, -1,
          3, 6, 5, -1,
          3, 7, 6, -1,
          3, 8, 42, -1,
          3, 42, 63, -1,
          4, 5, 9, -1,
          5, 6, 66, -1,
          5, 65, 9, -1,
          5, 66, 65, -1,
          6, 7, 67, -1,
          6, 67, 66, -1,
          7, 61, 67, -1,
          9, 65, 43, -1,
          10, 11, 16, -1,
          10, 13, 26, -1,
          10, 15, 13, -1,
          10, 16, 15, -1,
          10, 26, 27, -1,
          10, 27, 11, -1,
          12, 28, 33, -1,
          12, 33, 17, -1,
          13, 14, 29, -1,
          13, 15, 14, -1,
          13, 29, 26, -1,
          14, 15, 30, -1,
          14, 30, 29, -1,
          15, 16, 31, -1,
          15, 31, 30, -1,
          16, 32, 31, -1,
          18, 19, 21, -1,
          18, 21, 34, -1,
          18, 34, 35, -1,
          18, 35, 19, -1,
          19, 24, 21, -1,
          20, 36, 41, -1,
          20, 41, 25, -1,
          21, 22, 37, -1,
          21, 24, 22, -1,
          21, 37, 34, -1,
          22, 23, 38, -1,
          22, 24, 23, -1,
          22, 38, 37, -1,
          23, 24, 39, -1,
          23, 39, 38, -1,
          24, 40, 39, -1,
          26, 29, 30, -1,
          26, 30, 31, -1,
          26, 31, 27, -1,
          27, 31, 32, -1,
          34, 37, 40, -1,
          34, 40, 35, -1,
          37, 38, 39, -1,
          37, 39, 40, -1,
          42, 62, 63, -1,
          43, 65, 64, -1,
          44, 45, 50, -1,
          44, 47, 68, -1,
          44, 49, 47, -1,
          44, 50, 49, -1,
          44, 68, 69, -1,
          44, 69, 45, -1,
          46, 70, 75, -1,
          46, 75, 51, -1,
          47, 48, 71, -1,
          47, 49, 48, -1,
          47, 71, 68, -1,
          48, 49, 72, -1,
          48, 72, 71, -1,
          49, 50, 73, -1,
          49, 73, 72, -1,
          50, 74, 73, -1,
          52, 53, 55, -1,
          52, 55, 76, -1,
          52, 76, 77, -1,
          52, 77, 53, -1,
          53, 58, 55, -1,
          54, 78, 83, -1,
          54, 83, 59, -1,
          55, 56, 79, -1,
          55, 58, 56, -1,
          55, 79, 76, -1,
          56, 57, 80, -1,
          56, 58, 57, -1,
          56, 80, 79, -1,
          57, 58, 81, -1,
          57, 81, 80, -1,
          58, 82, 81, -1,
          60, 63, 65, -1,
          60, 65, 61, -1,
          61, 65, 67, -1,
          62, 64, 63, -1,
          63, 64, 65, -1,
          65, 66, 67, -1,
          68, 71, 72, -1,
          68, 72, 73, -1,
          68, 73, 69, -1,
          69, 73, 74, -1,
          76, 79, 82, -1,
          76, 82, 77, -1,
          79, 80, 81, -1,
          79, 81, 82, -1,
          84, 85, 90, -1,
          84, 87, 100, -1,
          84, 89, 87, -1,
          84, 90, 89, -1,
          84, 100, 101, -1,
          84, 101, 85, -1,
          86, 102, 107, -1,
          86, 107, 91, -1,
          87, 88, 103, -1,
          87, 89, 88, -1,
          87, 103, 100, -1,
          88, 89, 104, -1,
          88, 104, 103, -1,
          89, 90, 105, -1,
          89, 105, 104, -1,
          90, 106, 105, -1,
          92, 93, 95, -1,
          92, 95, 108, -1,
          92, 108, 109, -1,
          92, 109, 93, -1,
          93, 98, 95, -1,
          94, 110, 115, -1,
          94, 115, 99, -1,
          95, 96, 111, -1,
          95, 98, 96, -1,
          95, 111, 108, -1,
          96, 97, 112, -1,
          96, 98, 97, -1,
          96, 112, 111, -1,
          97, 98, 113, -1,
          97, 113, 112, -1,
          98, 114, 113, -1,
          100, 103, 104, -1,
          100, 104, 105, -1,
          100, 105, 101, -1,
          101, 105, 106, -1,
          108, 111, 114, -1,
          108, 114, 109, -1,
          111, 112, 113, -1,
          111, 113, 114, -1,
          116, 117, 122, -1,
          116, 119, 132, -1,
          116, 121, 119, -1,
          116, 122, 121, -1,
          116, 132, 133, -1,
          116, 133, 117, -1,
          118, 134, 139, -1,
          118, 139, 123, -1,
          119, 120, 135, -1,
          119, 121, 120, -1,
          119, 135, 132, -1,
          120, 121, 136, -1,
          120, 136, 135, -1,
          121, 122, 137, -1,
          121, 137, 136, -1,
          122, 138, 137, -1,
          124, 125, 127, -1,
          124, 127, 140, -1,
          124, 140, 141, -1,
          124, 141, 125, -1,
          125, 130, 127, -1,
          126, 142, 147, -1,
          126, 147, 131, -1,
          127, 128, 143, -1,
          127, 130, 128, -1,
          127, 143, 140, -1,
          128, 129, 144, -1,
          128, 130, 129, -1,
          128, 144, 143, -1,
          129, 130, 145, -1,
          129, 145, 144, -1,
          130, 146, 145, -1,
          132, 135, 136, -1,
          132, 136, 137, -1,
          132, 137, 133, -1,
          133, 137, 138, -1,
          140, 143, 146, -1,
          140, 146, 141, -1,
          143, 144, 145, -1,
          143, 145, 146, -1,
          148, 149, 154, -1,
          148, 151, 164, -1,
          148, 153, 151, -1,
          148, 154, 153, -1,
          148, 164, 165, -1,
          148, 165, 149, -1,
          150, 166, 171, -1,
          150, 171, 155, -1,
          151, 152, 167, -1,
          151, 153, 152, -1,
          151, 167, 164, -1,
          152, 153, 168, -1,
          152, 168, 167, -1,
          153, 154, 169, -1,
          153, 169, 168, -1,
          154, 170, 169, -1,
          156, 157, 159, -1,
          156, 159, 172, -1,
          156, 172, 173, -1,
          156, 173, 157, -1,
          157, 162, 159, -1,
          158, 174, 179, -1,
          158, 179, 163, -1,
          159, 160, 175, -1,
          159, 162, 160, -1,
          159, 175, 172, -1,
          160, 161, 176, -1,
          160, 162, 161, -1,
          160, 176, 175, -1,
          161, 162, 177, -1,
          161, 177, 176, -1,
          162, 178, 177, -1,
          164, 167, 168, -1,
          164, 168, 169, -1,
          164, 169, 165, -1,
          165, 169, 170, -1,
          172, 175, 178, -1,
          172, 178, 173, -1,
          175, 176, 177, -1,
          175, 177, 178, -1,
          180, 181, 186, -1,
          180, 183, 196, -1,
          180, 185, 183, -1,
          180, 186, 185, -1,
          180, 196, 197, -1,
          180, 197, 181, -1,
          182, 198, 203, -1,
          182, 203, 187, -1,
          183, 184, 199, -1,
          183, 185, 184, -1,
          183, 199, 196, -1,
          184, 185, 200, -1,
          184, 200, 199, -1,
          185, 186, 201, -1,
          185, 201, 200, -1,
          186, 202, 201, -1,
          188, 189, 191, -1,
          188, 191, 204, -1,
          188, 204, 205, -1,
          188, 205, 189, -1,
          189, 194, 191, -1,
          190, 206, 211, -1,
          190, 211, 195, -1,
          191, 192, 207, -1,
          191, 194, 192, -1,
          191, 207, 204, -1,
          192, 193, 208, -1,
          192, 194, 193, -1,
          192, 208, 207, -1,
          193, 194, 209, -1,
          193, 209, 208, -1,
          194, 210, 209, -1,
          196, 199, 200, -1,
          196, 200, 201, -1,
          196, 201, 197, -1,
          197, 201, 202, -1,
          204, 207, 210, -1,
          204, 210, 205, -1,
          207, 208, 209, -1,
          207, 209, 210, -1,
          212, 213, 218, -1,
          212, 215, 228, -1,
          212, 217, 215, -1,
          212, 218, 217, -1,
          212, 228, 229, -1,
          212, 229, 213, -1,
          214, 230, 235, -1,
          214, 235, 219, -1,
          215, 216, 231, -1,
          215, 217, 216, -1,
          215, 231, 228, -1,
          216, 217, 232, -1,
          216, 232, 231, -1,
          217, 218, 233, -1,
          217, 233, 232, -1,
          218, 234, 233, -1,
          220, 221, 223, -1,
          220, 223, 236, -1,
          220, 236, 237, -1,
          220, 237, 221, -1,
          221, 226, 223, -1,
          222, 238, 243, -1,
          222, 243, 227, -1,
          223, 224, 239, -1,
          223, 226, 224, -1,
          223, 239, 236, -1,
          224, 225, 240, -1,
          224, 226, 225, -1,
          224, 240, 239, -1,
          225, 226, 241, -1,
          225, 241, 240, -1,
          226, 242, 241, -1,
          228, 231, 232, -1,
          228, 232, 233, -1,
          228, 233, 229, -1,
          229, 233, 234, -1,
          236, 239, 242, -1,
          236, 242, 237, -1,
          239, 240, 241, -1,
          239, 241, 242, -1,
          244, 245, 250, -1,
          244, 247, 260, -1,
          244, 249, 247, -1,
          244, 250, 249, -1,
          244, 260, 261, -1,
          244, 261, 245, -1,
          246, 262, 267, -1,
          246, 267, 251, -1,
          247, 248, 263, -1,
          247, 249, 248, -1,
          247, 263, 260, -1,
          248, 249, 264, -1,
          248, 264, 263, -1,
          249, 250, 265, -1,
          249, 265, 264, -1,
          250, 266, 265, -1,
          252, 253, 255, -1,
          252, 255, 268, -1,
          252, 268, 269, -1,
          252, 269, 253, -1,
          253, 258, 255, -1,
          254, 270, 275, -1,
          254, 275, 259, -1,
          255, 256, 271, -1,
          255, 258, 256, -1,
          255, 271, 268, -1,
          256, 257, 272, -1,
          256, 258, 257, -1,
          256, 272, 271, -1,
          257, 258, 273, -1,
          257, 273, 272, -1,
          258, 274, 273, -1,
          260, 263, 264, -1,
          260, 264, 265, -1,
          260, 265, 261, -1,
          261, 265, 266, -1,
          268, 271, 274, -1,
          268, 274, 269, -1,
          271, 272, 273, -1,
          271, 273, 274, -1,
          276, 277, 282, -1,
          276, 279, 292, -1,
          276, 281, 279, -1,
          276, 282, 281, -1,
          276, 292, 293, -1,
          276, 293, 277, -1,
          278, 294, 299, -1,
          278, 299, 283, -1,
          279, 280, 295, -1,
          279, 281, 280, -1,
          279, 295, 292, -1,
          280, 281, 296, -1,
          280, 296, 295, -1,
          281, 282, 297, -1,
          281, 297, 296, -1,
          282, 298, 297, -1,
          284, 285, 287, -1,
          284, 287, 300, -1,
          284, 300, 301, -1,
          284, 301, 285, -1,
          285, 290, 287, -1,
          286, 302, 307, -1,
          286, 307, 291, -1,
          287, 288, 303, -1,
          287, 290, 288, -1,
          287, 303, 300, -1,
          288, 289, 304, -1,
          288, 290, 289, -1,
          288, 304, 303, -1,
          289, 290, 305, -1,
          289, 305, 304, -1,
          290, 306, 305, -1,
          292, 295, 296, -1,
          292, 296, 297, -1,
          292, 297, 293, -1,
          293, 297, 298, -1,
          300, 303, 306, -1,
          300, 306, 301, -1,
          303, 304, 305, -1,
          303, 305, 306, -1,
          308, 309, 314, -1,
          308, 311, 324, -1,
          308, 313, 311, -1,
          308, 314, 313, -1,
          308, 324, 325, -1,
          308, 325, 309, -1,
          310, 326, 331, -1,
          310, 331, 315, -1,
          311, 312, 327, -1,
          311, 313, 312, -1,
          311, 327, 324, -1,
          312, 313, 328, -1,
          312, 328, 327, -1,
          313, 314, 329, -1,
          313, 329, 328, -1,
          314, 330, 329, -1,
          316, 317, 319, -1,
          316, 319, 332, -1,
          316, 332, 333, -1,
          316, 333, 317, -1,
          317, 322, 319, -1,
          318, 334, 339, -1,
          318, 339, 323, -1,
          319, 320, 335, -1,
          319, 322, 320, -1,
          319, 335, 332, -1,
          320, 321, 336, -1,
          320, 322, 321, -1,
          320, 336, 335, -1,
          321, 322, 337, -1,
          321, 337, 336, -1,
          322, 338, 337, -1,
          324, 327, 328, -1,
          324, 328, 329, -1,
          324, 329, 325, -1,
          325, 329, 330, -1,
          332, 335, 338, -1,
          332, 338, 333, -1,
          335, 336, 337, -1,
          335, 337, 338, -1,
          340, 341, 346, -1,
          340, 343, 356, -1,
          340, 345, 343, -1,
          340, 346, 345, -1,
          340, 356, 357, -1,
          340, 357, 341, -1,
          342, 358, 363, -1,
          342, 363, 347, -1,
          343, 344, 359, -1,
          343, 345, 344, -1,
          343, 359, 356, -1,
          344, 345, 360, -1,
          344, 360, 359, -1,
          345, 346, 361, -1,
          345, 361, 360, -1,
          346, 362, 361, -1,
          348, 349, 351, -1,
          348, 351, 364, -1,
          348, 364, 365, -1,
          348, 365, 349, -1,
          349, 354, 351, -1,
          350, 366, 371, -1,
          350, 371, 355, -1,
          351, 352, 367, -1,
          351, 354, 352, -1,
          351, 367, 364, -1,
          352, 353, 368, -1,
          352, 354, 353, -1,
          352, 368, 367, -1,
          353, 354, 369, -1,
          353, 369, 368, -1,
          354, 370, 369, -1,
          356, 359, 360, -1,
          356, 360, 361, -1,
          356, 361, 357, -1,
          357, 361, 362, -1,
          364, 367, 370, -1,
          364, 370, 365, -1,
          367, 368, 369, -1,
          367, 369, 370, -1,
          372, 373, 378, -1,
          372, 375, 388, -1,
          372, 377, 375, -1,
          372, 378, 377, -1,
          372, 388, 389, -1,
          372, 389, 373, -1,
          374, 390, 395, -1,
          374, 395, 379, -1,
          375, 376, 391, -1,
          375, 377, 376, -1,
          375, 391, 388, -1,
          376, 377, 392, -1,
          376, 392, 391, -1,
          377, 378, 393, -1,
          377, 393, 392, -1,
          378, 394, 393, -1,
          380, 381, 383, -1,
          380, 383, 396, -1,
          380, 396, 397, -1,
          380, 397, 381, -1,
          381, 386, 383, -1,
          382, 398, 403, -1,
          382, 403, 387, -1,
          383, 384, 399, -1,
          383, 386, 384, -1,
          383, 399, 396, -1,
          384, 385, 400, -1,
          384, 386, 385, -1,
          384, 400, 399, -1,
          385, 386, 401, -1,
          385, 401, 400, -1,
          386, 402, 401, -1,
          388, 391, 392, -1,
          388, 392, 393, -1,
          388, 393, 389, -1,
          389, 393, 394, -1,
          396, 399, 402, -1,
          396, 402, 397, -1,
          399, 400, 401, -1,
          399, 401, 402, -1,
          404, 405, 410, -1,
          404, 407, 420, -1,
          404, 409, 407, -1,
          404, 410, 409, -1,
          404, 420, 421, -1,
          404, 421, 405, -1,
          406, 422, 427, -1,
          406, 427, 411, -1,
          407, 408, 423, -1,
          407, 409, 408, -1,
          407, 423, 420, -1,
          408, 409, 424, -1,
          408, 424, 423, -1,
          409, 410, 425, -1,
          409, 425, 424, -1,
          410, 426, 425, -1,
          412, 413, 415, -1,
          412, 415, 428, -1,
          412, 428, 429, -1,
          412, 429, 413, -1,
          413, 418, 415, -1,
          414, 430, 435, -1,
          414, 435, 419, -1,
          415, 416, 431, -1,
          415, 418, 416, -1,
          415, 431, 428, -1,
          416, 417, 432, -1,
          416, 418, 417, -1,
          416, 432, 431, -1,
          417, 418, 433, -1,
          417, 433, 432, -1,
          418, 434, 433, -1,
          420, 423, 424, -1,
          420, 424, 425, -1,
          420, 425, 421, -1,
          421, 425, 426, -1,
          428, 431, 434, -1,
          428, 434, 429, -1,
          431, 432, 433, -1,
          431, 433, 434, -1,
          436, 437, 442, -1,
          436, 439, 450, -1,
          436, 441, 439, -1,
          436, 442, 441, -1,
          436, 450, 451, -1,
          436, 451, 437, -1,
          438, 452, 457, -1,
          438, 457, 443, -1,
          439, 440, 453, -1,
          439, 441, 440, -1,
          439, 453, 450, -1,
          440, 441, 454, -1,
          440, 454, 453, -1,
          441, 442, 455, -1,
          441, 455, 454, -1,
          442, 456, 455, -1,
          444, 445, 446, -1,
          444, 446, 458, -1,
          444, 458, 459, -1,
          444, 459, 445, -1,
          445, 449, 446, -1,
          446, 447, 460, -1,
          446, 449, 447, -1,
          446, 460, 458, -1,
          447, 448, 461, -1,
          447, 449, 448, -1,
          447, 461, 460, -1,
          448, 449, 462, -1,
          448, 462, 461, -1,
          449, 463, 462, -1,
          450, 453, 454, -1,
          450, 454, 455, -1,
          450, 455, 451, -1,
          451, 455, 456, -1,
          458, 460, 463, -1,
          458, 463, 459, -1,
          460, 461, 462, -1,
          460, 462, 463, -1,
          464, 465, 466, -1,
          464, 466, 467, -1,
          464, 467, 468, -1,
          464, 496, 497, -1,
          464, 497, 465, -1,
          465, 497, 498, -1,
          465, 498, 466, -1,
          466, 498, 499, -1,
          466, 499, 467, -1,
          467, 469, 468, -1,
          467, 499, 501, -1,
          467, 501, 469, -1,
          468, 469, 500, -1,
          469, 501, 500, -1,
          470, 471, 474, -1,
          470, 502, 503, -1,
          470, 503, 471, -1,
          471, 472, 474, -1,
          471, 503, 504, -1,
          471, 504, 472, -1,
          472, 473, 475, -1,
          472, 475, 474, -1,
          472, 504, 505, -1,
          472, 505, 473, -1,
          473, 505, 507, -1,
          473, 507, 475, -1,
          474, 475, 506, -1,
          475, 507, 506, -1,
          476, 477, 478, -1,
          476, 478, 479, -1,
          476, 479, 480, -1,
          476, 508, 509, -1,
          476, 509, 477, -1,
          477, 509, 510, -1,
          477, 510, 478, -1,
          478, 510, 511, -1,
          478, 511, 479, -1,
          479, 481, 480, -1,
          479, 511, 513, -1,
          479, 513, 481, -1,
          480, 481, 512, -1,
          481, 513, 512, -1,
          482, 483, 488, -1,
          482, 485, 514, -1,
          482, 487, 485, -1,
          482, 488, 487, -1,
          482, 514, 515, -1,
          482, 515, 483, -1,
          484, 516, 521, -1,
          484, 521, 489, -1,
          485, 486, 517, -1,
          485, 487, 486, -1,
          485, 517, 514, -1,
          486, 487, 518, -1,
          486, 518, 517, -1,
          487, 488, 519, -1,
          487, 519, 518, -1,
          488, 520, 519, -1,
          490, 491, 492, -1,
          490, 492, 522, -1,
          490, 522, 523, -1,
          490, 523, 491, -1,
          491, 495, 492, -1,
          492, 493, 524, -1,
          492, 495, 493, -1,
          492, 524, 522, -1,
          493, 494, 525, -1,
          493, 495, 494, -1,
          493, 525, 524, -1,
          494, 495, 526, -1,
          494, 526, 525, -1,
          495, 527, 526, -1,
          496, 499, 497, -1,
          496, 500, 501, -1,
          496, 501, 499, -1,
          497, 499, 498, -1,
          502, 505, 503, -1,
          502, 506, 507, -1,
          502, 507, 505, -1,
          503, 505, 504, -1,
          508, 511, 509, -1,
          508, 512, 513, -1,
          508, 513, 511, -1,
          509, 511, 510, -1,
          514, 517, 518, -1,
          514, 518, 519, -1,
          514, 519, 515, -1,
          515, 519, 520, -1,
          522, 524, 527, -1,
          522, 527, 523, -1,
          524, 525, 526, -1,
          524, 526, 527, -1,
          528, 529, 532, -1,
          528, 546, 529, -1,
          529, 530, 532, -1,
          529, 546, 553, -1,
          529, 553, 554, -1,
          529, 554, 530, -1,
          530, 531, 533, -1,
          530, 533, 532, -1,
          530, 554, 555, -1,
          530, 555, 531, -1,
          531, 555, 557, -1,
          531, 557, 533, -1,
          532, 533, 547, -1,
          533, 557, 547, -1,
          534, 535, 538, -1,
          534, 548, 535, -1,
          535, 536, 538, -1,
          535, 548, 559, -1,
          535, 559, 560, -1,
          535, 560, 536, -1,
          536, 537, 539, -1,
          536, 539, 538, -1,
          536, 560, 561, -1,
          536, 561, 537, -1,
          537, 561, 563, -1,
          537, 563, 539, -1,
          538, 539, 549, -1,
          539, 563, 549, -1,
          540, 541, 544, -1,
          540, 550, 541, -1,
          541, 542, 544, -1,
          541, 550, 565, -1,
          541, 565, 566, -1,
          541, 566, 542, -1,
          542, 543, 545, -1,
          542, 545, 544, -1,
          542, 566, 567, -1,
          542, 567, 543, -1,
          543, 567, 569, -1,
          543, 569, 545, -1,
          544, 545, 551, -1,
          545, 569, 551, -1,
          546, 552, 553, -1,
          547, 557, 556, -1,
          548, 558, 559, -1,
          549, 563, 562, -1,
          550, 564, 565, -1,
          551, 569, 568, -1,
          552, 555, 553, -1,
          552, 556, 557, -1,
          552, 557, 555, -1,
          553, 555, 554, -1,
          558, 561, 559, -1,
          558, 562, 563, -1,
          558, 563, 561, -1,
          559, 561, 560, -1,
          564, 567, 565, -1,
          564, 568, 569, -1,
          564, 569, 567, -1,
          565, 567, 566, -1 ]
      }
    },
    Shape {
      appearance Appearance {
        material DEF blue Material {
          diffuseColor 0.08320000000000001 0.32 0.32
          emissiveColor 0.0 0.0 0.0
          specularColor 1.0 1.0 1.0
          ambientIntensity 1.0
          transparency 0.0
          shininess 1.0
        }
      }
      geometry IndexedFaceSet {
        normalPerVertex TRUE
        coord Coordinate { point [
          1.2999999523162842 0.0 9.5,
          1.2999999523162842 0.0 11.199999809265137,
          1.2999999523162842 0.8899998068809509 11.199999809265137,
          1.2999999523162842 5.1251702308654785 11.199999809265137,
          1.2999999523162842 7.00719690322876 11.199999809265137,
          1.2999999523162842 13.674619674682617 11.199999809265137,
          1.2999999523162842 14.353099822998047 11.199999809265137,
          1.2999999523162842 15.866239547729492 11.199999809265137,
          1.2999999523162842 19.5 9.5,
          1.2999999523162842 19.5 11.199999809265137,
          5.050000190734863 0.900000274181366 9.5,
          5.050000190734863 3.4000000953674316 9.5,
          5.050000190734863 16.100000381469727 9.5,
          5.050000190734863 18.600000381469727 9.5,
          5.389998912811279 1.7800010442733765 11.199999809265137,
          5.389998912811279 2.4800000190734863 11.199999809265137,
          5.389998912811279 17.020000457763672 11.199999809265137,
          5.389998912811279 17.719999313354492 11.199999809265137,
          6.090000152587891 1.7800010442733765 11.199999809265137,
          6.090000152587891 2.4800000190734863 11.199999809265137,
          6.090000152587891 17.020000457763672 11.199999809265137,
          6.090000152587891 17.719999313354492 11.199999809265137,
          7.010000228881836 0.0 11.199999809265137,
          7.010000228881836 0.8899998068809509 11.199999809265137,
          7.010000228881836 5.1251702308654785 11.199999809265137,
          7.010000228881836 7.00719690322876 11.199999809265137,
          7.010000228881836 13.674619674682617 11.199999809265137,
          7.010000228881836 14.353099822998047 11.199999809265137,
          7.010000228881836 15.866239547729492 11.199999809265137,
          7.010000228881836 19.5 11.199999809265137,
          7.929998874664307 1.7800010442733765 11.199999809265137,
          7.929998874664307 2.4800000190734863 11.199999809265137,
          7.929998874664307 17.020000457763672 11.199999809265137,
          7.929998874664307 17.719999313354492 11.199999809265137,
          8.59999942779541 7.00719690322876 11.199999809265137,
          8.59999942779541 13.674619674682617 11.199999809265137,
          8.629999160766602 1.7800010442733765 11.199999809265137,
          8.629999160766602 2.4800000190734863 11.199999809265137,
          8.629999160766602 17.020000457763672 11.199999809265137,
          8.629999160766602 17.719999313354492 11.199999809265137,
          9.549999237060547 0.0 11.199999809265137,
          9.549999237060547 0.8899998068809509 11.199999809265137,
          9.549999237060547 5.1251702308654785 11.199999809265137,
          9.549999237060547 14.353099822998047 11.199999809265137,
          9.549999237060547 15.866239547729492 11.199999809265137,
          9.549999237060547 19.5 11.199999809265137,
          10.470000267028809 1.7800010442733765 11.199999809265137,
          10.470000267028809 2.4800000190734863 11.199999809265137,
          10.470000267028809 17.020000457763672 11.199999809265137,
          10.470000267028809 17.719999313354492 11.199999809265137,
          10.749879837036133 9.75 11.199999809265137,
          11.170000076293945 1.7800010442733765 11.199999809265137,
          11.170000076293945 2.4800000190734863 11.199999809265137,
          11.170000076293945 17.020000457763672 11.199999809265137,
          11.170000076293945 17.719999313354492 11.199999809265137,
          12.09000015258789 0.0 11.199999809265137,
          12.09000015258789 0.8899998068809509 11.199999809265137,
          12.09000015258789 5.1251702308654785 11.199999809265137,
          12.09000015258789 8.409879684448242 11.199999809265137,
          12.09000015258789 11.090120315551758 11.199999809265137,
          12.09000015258789 14.353099822998047 11.199999809265137,
          12.09000015258789 15.866239547729492 11.199999809265137,
          12.09000015258789 19.5 11.199999809265137,
          13.010000228881836 1.7800010442733765 11.199999809265137,
          13.010000228881836 2.4800000190734863 11.199999809265137,
          13.010000228881836 17.020000457763672 11.199999809265137,
          13.010000228881836 17.719999313354492 11.199999809265137,
          13.710000038146973 1.7800010442733765 11.199999809265137,
          13.710000038146973 2.4800000190734863 11.199999809265137,
          13.710000038146973 17.020000457763672 11.199999809265137,
          13.710000038146973 17.719999313354492 11.199999809265137,
          14.630000114440918 0.0 11.199999809265137,
          14.630000114440918 0.8899998068809509 11.199999809265137,
          14.630000114440918 5.1251702308654785 11.199999809265137,
          14.630000114440918 5.869880199432373 11.199999809265137,
          14.630000114440918 13.630120277404785 11.199999809265137,
          14.630000114440918 14.353099822998047 11.199999809265137,
          14.630000114440918 15.866239547729492 11.199999809265137,
          14.630000114440918 19.5 11.199999809265137,
          15.35297966003418 14.353099822998047 11.199999809265137,
          15.374710083007813 5.1251702308654785 11.199999809265137,
          15.550000190734863 1.7800010442733765 11.199999809265137,
          15.550000190734863 2.4800000190734863 11.199999809265137,
          15.550000190734863 17.020000457763672 11.199999809265137,
          15.550000190734863 17.719999313354492 11.199999809265137,
          15.712369918823242 4.78751277923584 11.199999809265137,
          15.712369918823242 14.71249008178711 11.199999809265137,
          16.050020217895508 5.1251702308654785 11.199999809265137,
          16.07175064086914 14.353099822998047 11.199999809265137,
          16.25 1.7800010442733765 11.199999809265137,
          16.25 2.4800000190734863 11.199999809265137,
          16.25 17.020000457763672 11.199999809265137,
          16.25 17.719999313354492 11.199999809265137,
          17.170000076293945 0.0 11.199999809265137,
          17.170000076293945 0.8899998068809509 11.199999809265137,
          17.170000076293945 5.1251702308654785 11.199999809265137,
          17.170000076293945 6.245145797729492 11.199999809265137,
          17.170000076293945 13.254859924316406 11.199999809265137,
          17.170000076293945 14.353099822998047 11.199999809265137,
          17.170000076293945 15.866239547729492 11.199999809265137,
          17.170000076293945 19.5 11.199999809265137,
          18.09000015258789 1.7800010442733765 11.199999809265137,
          18.09000015258789 2.4800000190734863 11.199999809265137,
          18.09000015258789 17.020000457763672 11.199999809265137,
          18.09000015258789 17.719999313354492 11.199999809265137,
          18.790000915527344 1.7800010442733765 11.199999809265137,
          18.790000915527344 2.4800000190734863 11.199999809265137,
          18.790000915527344 17.020000457763672 11.199999809265137,
          18.790000915527344 17.719999313354492 11.199999809265137,
          19.709999084472656 0.0 11.199999809265137,
          19.709999084472656 0.8899998068809509 11.199999809265137,
          19.709999084472656 5.1251702308654785 11.199999809265137,
          19.709999084472656 8.78514575958252 11.199999809265137,
          19.709999084472656 10.714859962463379 11.199999809265137,
          19.709999084472656 14.353099822998047 11.199999809265137,
          19.709999084472656 15.866239547729492 11.199999809265137,
          19.709999084472656 19.5 11.199999809265137,
          20.6299991607666 1.7800010442733765 11.199999809265137,
          20.6299991607666 2.4800000190734863 11.199999809265137,
          20.6299991607666 17.020000457763672 11.199999809265137,
          20.6299991607666 17.719999313354492 11.199999809265137,
          20.674850463867188 9.75 11.199999809265137,
          21.329999923706055 1.7800010442733765 11.199999809265137,
          21.329999923706055 2.4800000190734863 11.199999809265137,
          21.329999923706055 17.020000457763672 11.199999809265137,
          21.329999923706055 17.020000457763672 11.5,
          21.329999923706055 17.719999313354492 11.199999809265137,
          21.329999923706055 17.719999313354492 11.5,
          22.25 0.0 11.199999809265137,
          22.25 0.8899998068809509 11.199999809265137,
          22.25 5.1251702308654785 11.199999809265137,
          22.25 14.353099822998047 11.199999809265137,
          22.25 15.866239547729492 11.199999809265137,
          22.25 19.5 11.199999809265137,
          23.170000076293945 1.7800010442733765 11.199999809265137,
          23.170000076293945 2.4800000190734863 11.199999809265137,
          23.170000076293945 17.020000457763672 11.199999809265137,
          23.170000076293945 17.719999313354492 11.199999809265137,
          23.8700008392334 1.7800010442733765 11.199999809265137,
          23.8700008392334 2.4800000190734863 11.199999809265137,
          23.8700008392334 17.020000457763672 11.199999809265137,
          23.8700008392334 17.719999313354492 11.199999809265137,
          24.790000915527344 0.0 11.199999809265137,
          24.790000915527344 0.8899998068809509 11.199999809265137,
          24.790000915527344 5.1251702308654785 11.199999809265137,
          24.790000915527344 14.353099822998047 11.199999809265137,
          24.790000915527344 15.866239547729492 11.199999809265137,
          24.790000915527344 19.5 11.199999809265137,
          25.709999084472656 1.7800010442733765 11.199999809265137,
          25.709999084472656 2.4800000190734863 11.199999809265137,
          25.709999084472656 17.020000457763672 11.199999809265137,
          25.709999084472656 17.719999313354492 11.199999809265137,
          26.40999984741211 1.7800010442733765 11.199999809265137,
          26.40999984741211 2.4800000190734863 11.199999809265137,
          26.40999984741211 17.020000457763672 11.199999809265137,
          26.40999984741211 17.719999313354492 11.199999809265137,
          28.25 1.7800010442733765 11.199999809265137,
          28.25 2.4800000190734863 11.199999809265137,
          28.25 17.020000457763672 11.199999809265137,
          28.25 17.719999313354492 11.199999809265137,
          28.950000762939453 1.7800010442733765 11.199999809265137,
          28.950000762939453 2.4800000190734863 11.199999809265137,
          28.950000762939453 17.020000457763672 11.199999809265137,
          28.950000762939453 17.020000457763672 11.5,
          28.950000762939453 17.719999313354492 11.199999809265137,
          28.950000762939453 17.719999313354492 11.5,
          29.8700008392334 0.0 11.199999809265137,
          29.8700008392334 0.8899998068809509 11.199999809265137,
          29.8700008392334 5.1251702308654785 11.199999809265137,
          29.8700008392334 14.353099822998047 11.199999809265137,
          29.8700008392334 15.866239547729492 11.199999809265137,
          29.8700008392334 19.5 11.199999809265137,
          30.790000915527344 1.7800010442733765 11.199999809265137,
          30.790000915527344 2.4800000190734863 11.199999809265137,
          30.790000915527344 17.020000457763672 11.199999809265137,
          30.790000915527344 17.719999313354492 11.199999809265137,
          31.489999771118164 1.7800010442733765 11.199999809265137,
          31.489999771118164 2.4800000190734863 11.199999809265137,
          31.489999771118164 17.020000457763672 11.199999809265137,
          31.489999771118164 17.020000457763672 11.5,
          31.489999771118164 17.719999313354492 11.199999809265137,
          31.489999771118164 17.719999313354492 11.5,
          32.40999984741211 0.0 11.199999809265137,
          32.40999984741211 0.8899998068809509 11.199999809265137,
          32.40999984741211 5.1251702308654785 11.199999809265137,
          32.40999984741211 14.353099822998047 11.199999809265137,
          32.40999984741211 15.866239547729492 11.199999809265137,
          32.40999984741211 19.5 11.199999809265137,
          33.33000183105469 1.7800010442733765 11.199999809265137,
          33.33000183105469 2.4800000190734863 11.199999809265137,
          33.33000183105469 17.020000457763672 11.199999809265137,
          33.33000183105469 17.719999313354492 11.199999809265137,
          34.029998779296875 1.7800010442733765 11.199999809265137,
          34.029998779296875 2.4800000190734863 11.199999809265137,
          34.029998779296875 17.020000457763672 11.199999809265137,
          34.029998779296875 17.719999313354492 11.199999809265137,
          34.95000076293945 0.0 11.199999809265137,
          34.95000076293945 0.8899998068809509 11.199999809265137,
          34.95000076293945 5.1251702308654785 11.199999809265137,
          34.95000076293945 14.353099822998047 11.199999809265137,
          34.95000076293945 15.866239547729492 11.199999809265137,
          34.95000076293945 19.5 11.199999809265137,
          35.869998931884766 1.7800010442733765 11.199999809265137,
          35.869998931884766 2.4800000190734863 11.199999809265137,
          35.869998931884766 17.020000457763672 11.199999809265137,
          35.869998931884766 17.719999313354492 11.199999809265137,
          36.56999969482422 1.7800010442733765 11.199999809265137,
          36.56999969482422 2.4800000190734863 11.199999809265137,
          36.56999969482422 17.020000457763672 11.199999809265137,
          36.56999969482422 17.719999313354492 11.199999809265137,
          37.4900016784668 0.0 11.199999809265137,
          37.4900016784668 0.8899998068809509 11.199999809265137,
          37.4900016784668 5.1251702308654785 11.199999809265137,
          37.4900016784668 14.353099822998047 11.199999809265137,
          37.4900016784668 15.866239547729492 11.199999809265137,
          37.4900016784668 19.5 11.199999809265137,
          38.40999984741211 1.7800010442733765 11.199999809265137,
          38.40999984741211 2.4800000190734863 11.199999809265137,
          38.40999984741211 17.020000457763672 11.199999809265137,
          38.40999984741211 17.020000457763672 11.5,
          38.40999984741211 17.719999313354492 11.199999809265137,
          38.40999984741211 17.719999313354492 11.5,
          39.11000061035156 1.7800010442733765 11.199999809265137,
          39.11000061035156 2.4800000190734863 11.199999809265137,
          39.11000061035156 17.020000457763672 11.199999809265137,
          39.11000061035156 17.020000457763672 11.5,
          39.11000061035156 17.719999313354492 11.199999809265137,
          39.11000061035156 17.719999313354492 11.5,
          39.41107177734375 0.0 11.199999809265137,
          39.41107177734375 0.8899998068809509 11.199999809265137,
          39.41107177734375 5.1251702308654785 11.199999809265137,
          39.41107177734375 14.353099822998047 11.199999809265137,
          39.41107177734375 15.866239547729492 11.199999809265137,
          39.41107177734375 19.5 11.199999809265137,
          39.71213912963867 5.462827205657959 11.199999809265137,
          39.71213912963867 13.993720054626465 11.199999809265137,
          40.95000076293945 1.7800010442733765 11.199999809265137,
          40.95000076293945 2.4800000190734863 11.199999809265137,
          40.95000076293945 17.020000457763672 11.199999809265137,
          40.95000076293945 17.719999313354492 11.199999809265137,
          41.650001525878906 1.7800010442733765 11.199999809265137,
          41.650001525878906 2.4800000190734863 11.199999809265137,
          41.650001525878906 17.020000457763672 11.199999809265137,
          41.650001525878906 17.719999313354492 11.199999809265137,
          43.04999923706055 0.900000274181366 9.5,
          43.04999923706055 3.4000000953674316 9.5,
          43.04999923706055 16.100000381469727 9.5,
          43.04999923706055 18.600000381469727 9.5,
          43.09503173828125 0.0 11.199999809265137,
          43.09503173828125 0.8899998068809509 11.199999809265137,
          43.09503173828125 5.1251702308654785 11.199999809265137,
          43.09503173828125 5.462827205657959 11.199999809265137,
          43.09503173828125 13.993720054626465 11.199999809265137,
          43.09503173828125 14.353099822998047 11.199999809265137,
          43.09503173828125 15.866239547729492 11.199999809265137,
          43.09503173828125 19.5 11.199999809265137,
          44.5400505065918 5.462827205657959 11.199999809265137,
          44.5400505065918 13.993720054626465 11.199999809265137,
          45.29999923706055 0.0 9.5,
          45.29999923706055 0.0 11.199999809265137,
          45.29999923706055 0.8899998068809509 11.199999809265137,
          45.29999923706055 5.1251702308654785 11.199999809265137,
          45.29999923706055 14.353099822998047 11.199999809265137,
          45.29999923706055 15.866239547729492 11.199999809265137,
          45.29999923706055 19.5 9.5,
          45.29999923706055 19.5 11.199999809265137 ] }
        coordIndex [
          0, 8, 11, -1,
          0, 10, 258, -1,
          0, 11, 10, -1,
          1, 22, 23, -1,
          1, 23, 2, -1,
          2, 14, 3, -1,
          2, 18, 14, -1,
          2, 23, 18, -1,
          3, 14, 15, -1,
          3, 15, 19, -1,
          3, 19, 24, -1,
          3, 24, 4, -1,
          4, 24, 25, -1,
          5, 26, 6, -1,
          6, 26, 27, -1,
          6, 27, 28, -1,
          6, 28, 7, -1,
          7, 16, 9, -1,
          7, 20, 16, -1,
          7, 28, 20, -1,
          8, 12, 11, -1,
          8, 13, 12, -1,
          8, 247, 13, -1,
          8, 264, 247, -1,
          9, 16, 17, -1,
          9, 17, 21, -1,
          9, 21, 29, -1,
          10, 244, 258, -1,
          11, 12, 245, -1,
          12, 246, 245, -1,
          18, 23, 19, -1,
          19, 23, 24, -1,
          20, 28, 21, -1,
          21, 28, 29, -1,
          22, 40, 41, -1,
          22, 41, 23, -1,
          23, 30, 24, -1,
          23, 36, 30, -1,
          23, 41, 36, -1,
          24, 30, 31, -1,
          24, 31, 37, -1,
          24, 34, 25, -1,
          24, 37, 42, -1,
          24, 42, 34, -1,
          26, 35, 43, -1,
          26, 43, 27, -1,
          27, 43, 44, -1,
          27, 44, 28, -1,
          28, 32, 29, -1,
          28, 38, 32, -1,
          28, 44, 38, -1,
          29, 32, 33, -1,
          29, 33, 39, -1,
          29, 39, 45, -1,
          34, 42, 35, -1,
          35, 42, 43, -1,
          36, 41, 37, -1,
          37, 41, 42, -1,
          38, 44, 39, -1,
          39, 44, 45, -1,
          40, 55, 56, -1,
          40, 56, 41, -1,
          41, 46, 42, -1,
          41, 51, 46, -1,
          41, 56, 51, -1,
          42, 46, 47, -1,
          42, 47, 52, -1,
          42, 50, 43, -1,
          42, 52, 57, -1,
          42, 57, 58, -1,
          42, 58, 50, -1,
          43, 50, 60, -1,
          43, 60, 61, -1,
          43, 61, 44, -1,
          44, 48, 45, -1,
          44, 53, 48, -1,
          44, 61, 53, -1,
          45, 48, 49, -1,
          45, 49, 54, -1,
          45, 54, 62, -1,
          50, 59, 60, -1,
          51, 56, 52, -1,
          52, 56, 57, -1,
          53, 61, 54, -1,
          54, 61, 62, -1,
          55, 71, 72, -1,
          55, 72, 56, -1,
          56, 63, 57, -1,
          56, 67, 63, -1,
          56, 72, 67, -1,
          57, 63, 64, -1,
          57, 64, 68, -1,
          57, 68, 73, -1,
          57, 73, 58, -1,
          58, 73, 74, -1,
          59, 75, 60, -1,
          60, 75, 76, -1,
          60, 76, 77, -1,
          60, 77, 61, -1,
          61, 65, 62, -1,
          61, 69, 65, -1,
          61, 77, 69, -1,
          62, 65, 66, -1,
          62, 66, 70, -1,
          62, 70, 78, -1,
          67, 72, 68, -1,
          68, 72, 73, -1,
          69, 77, 70, -1,
          70, 77, 78, -1,
          71, 93, 94, -1,
          71, 94, 72, -1,
          72, 81, 73, -1,
          72, 89, 81, -1,
          72, 94, 89, -1,
          73, 80, 74, -1,
          73, 81, 82, -1,
          73, 82, 85, -1,
          73, 85, 80, -1,
          75, 79, 76, -1,
          76, 79, 77, -1,
          77, 79, 86, -1,
          77, 83, 78, -1,
          77, 86, 99, -1,
          77, 91, 83, -1,
          77, 99, 91, -1,
          78, 83, 84, -1,
          78, 84, 92, -1,
          78, 92, 100, -1,
          82, 87, 85, -1,
          82, 90, 87, -1,
          86, 88, 98, -1,
          86, 98, 99, -1,
          87, 90, 95, -1,
          87, 95, 96, -1,
          88, 97, 98, -1,
          89, 94, 90, -1,
          90, 94, 95, -1,
          91, 99, 92, -1,
          92, 99, 100, -1,
          93, 109, 110, -1,
          93, 110, 94, -1,
          94, 101, 95, -1,
          94, 105, 101, -1,
          94, 110, 105, -1,
          95, 101, 102, -1,
          95, 102, 106, -1,
          95, 106, 111, -1,
          95, 111, 96, -1,
          96, 111, 112, -1,
          97, 113, 98, -1,
          98, 113, 114, -1,
          98, 114, 115, -1,
          98, 115, 99, -1,
          99, 103, 100, -1,
          99, 107, 103, -1,
          99, 115, 107, -1,
          100, 103, 104, -1,
          100, 104, 108, -1,
          100, 108, 116, -1,
          105, 110, 106, -1,
          106, 110, 111, -1,
          107, 115, 108, -1,
          108, 115, 116, -1,
          109, 128, 129, -1,
          109, 129, 110, -1,
          110, 117, 111, -1,
          110, 122, 117, -1,
          110, 129, 122, -1,
          111, 117, 118, -1,
          111, 118, 123, -1,
          111, 121, 112, -1,
          111, 123, 130, -1,
          111, 130, 121, -1,
          113, 121, 131, -1,
          113, 131, 114, -1,
          114, 131, 132, -1,
          114, 132, 115, -1,
          115, 119, 116, -1,
          115, 124, 119, -1,
          115, 132, 124, -1,
          116, 119, 120, -1,
          116, 120, 126, -1,
          116, 126, 133, -1,
          121, 130, 131, -1,
          122, 129, 123, -1,
          123, 129, 130, -1,
          124, 127, 125, -1,
          124, 132, 126, -1,
          126, 132, 133, -1,
          128, 142, 143, -1,
          128, 143, 129, -1,
          129, 134, 130, -1,
          129, 138, 134, -1,
          129, 143, 138, -1,
          130, 134, 135, -1,
          130, 135, 139, -1,
          130, 139, 144, -1,
          130, 144, 145, -1,
          130, 145, 131, -1,
          131, 145, 146, -1,
          131, 146, 132, -1,
          132, 136, 133, -1,
          132, 140, 136, -1,
          132, 146, 140, -1,
          133, 136, 137, -1,
          133, 137, 141, -1,
          133, 141, 147, -1,
          138, 143, 139, -1,
          139, 143, 144, -1,
          140, 146, 141, -1,
          141, 146, 147, -1,
          142, 166, 167, -1,
          142, 167, 143, -1,
          143, 148, 144, -1,
          143, 152, 148, -1,
          143, 167, 152, -1,
          144, 148, 149, -1,
          144, 149, 153, -1,
          144, 153, 157, -1,
          144, 157, 161, -1,
          144, 161, 168, -1,
          144, 168, 169, -1,
          144, 169, 145, -1,
          145, 169, 170, -1,
          145, 170, 146, -1,
          146, 150, 147, -1,
          146, 154, 150, -1,
          146, 158, 159, -1,
          146, 159, 154, -1,
          146, 162, 158, -1,
          146, 170, 162, -1,
          147, 150, 151, -1,
          147, 151, 155, -1,
          147, 155, 171, -1,
          152, 156, 153, -1,
          152, 167, 156, -1,
          153, 156, 157, -1,
          154, 159, 171, -1,
          154, 171, 155, -1,
          156, 167, 160, -1,
          159, 164, 171, -1,
          160, 167, 161, -1,
          161, 167, 168, -1,
          162, 165, 163, -1,
          162, 170, 164, -1,
          164, 170, 171, -1,
          166, 182, 183, -1,
          166, 183, 167, -1,
          167, 172, 168, -1,
          167, 176, 172, -1,
          167, 183, 176, -1,
          168, 172, 173, -1,
          168, 173, 177, -1,
          168, 177, 184, -1,
          168, 184, 185, -1,
          168, 185, 169, -1,
          169, 185, 186, -1,
          169, 186, 170, -1,
          170, 174, 171, -1,
          170, 178, 174, -1,
          170, 186, 178, -1,
          171, 174, 175, -1,
          171, 175, 180, -1,
          171, 180, 187, -1,
          176, 183, 177, -1,
          177, 183, 184, -1,
          178, 181, 179, -1,
          178, 186, 180, -1,
          180, 186, 187, -1,
          182, 196, 197, -1,
          182, 197, 183, -1,
          183, 188, 184, -1,
          183, 192, 188, -1,
          183, 197, 192, -1,
          184, 188, 189, -1,
          184, 189, 193, -1,
          184, 193, 198, -1,
          184, 198, 199, -1,
          184, 199, 185, -1,
          185, 199, 200, -1,
          185, 200, 186, -1,
          186, 190, 187, -1,
          186, 194, 190, -1,
          186, 200, 194, -1,
          187, 190, 191, -1,
          187, 191, 195, -1,
          187, 195, 201, -1,
          192, 197, 193, -1,
          193, 197, 198, -1,
          194, 200, 195, -1,
          195, 200, 201, -1,
          196, 210, 211, -1,
          196, 211, 197, -1,
          197, 202, 198, -1,
          197, 206, 202, -1,
          197, 211, 206, -1,
          198, 202, 203, -1,
          198, 203, 207, -1,
          198, 207, 212, -1,
          198, 212, 213, -1,
          198, 213, 199, -1,
          199, 213, 214, -1,
          199, 214, 200, -1,
          200, 204, 201, -1,
          200, 208, 204, -1,
          200, 214, 208, -1,
          201, 204, 205, -1,
          201, 205, 209, -1,
          201, 209, 215, -1,
          206, 211, 207, -1,
          207, 211, 212, -1,
          208, 214, 209, -1,
          209, 214, 215, -1,
          210, 228, 229, -1,
          210, 229, 211, -1,
          211, 216, 212, -1,
          211, 222, 216, -1,
          211, 229, 222, -1,
          212, 216, 217, -1,
          212, 217, 223, -1,
          212, 223, 230, -1,
          212, 230, 231, -1,
          212, 231, 213, -1,
          213, 231, 232, -1,
          213, 232, 214, -1,
          214, 218, 215, -1,
          214, 224, 218, -1,
          214, 232, 224, -1,
          215, 218, 220, -1,
          215, 220, 226, -1,
          215, 226, 233, -1,
          219, 225, 227, -1,
          219, 227, 221, -1,
          222, 229, 223, -1,
          223, 229, 230, -1,
          224, 227, 225, -1,
          224, 232, 226, -1,
          226, 232, 233, -1,
          228, 248, 249, -1,
          228, 249, 229, -1,
          229, 236, 230, -1,
          229, 240, 236, -1,
          229, 249, 240, -1,
          230, 234, 231, -1,
          230, 236, 237, -1,
          230, 237, 241, -1,
          230, 241, 250, -1,
          230, 250, 251, -1,
          230, 251, 234, -1,
          231, 234, 235, -1,
          231, 235, 253, -1,
          231, 253, 254, -1,
          231, 254, 232, -1,
          232, 238, 233, -1,
          232, 242, 238, -1,
          232, 254, 242, -1,
          233, 238, 239, -1,
          233, 239, 243, -1,
          233, 243, 255, -1,
          235, 252, 253, -1,
          240, 249, 241, -1,
          241, 249, 250, -1,
          242, 254, 243, -1,
          243, 254, 255, -1,
          244, 245, 258, -1,
          245, 246, 258, -1,
          246, 247, 264, -1,
          246, 264, 258, -1,
          248, 259, 260, -1,
          248, 260, 249, -1,
          249, 260, 261, -1,
          249, 261, 250, -1,
          250, 256, 251, -1,
          250, 261, 256, -1,
          252, 257, 262, -1,
          252, 262, 253, -1,
          253, 262, 263, -1,
          253, 263, 254, -1,
          254, 263, 265, -1,
          254, 265, 255, -1,
          256, 261, 257, -1,
          257, 261, 262, -1 ]
        normal Normal { vector [
          -0.38851434494290565 -0.8741572761215377 -0.29138575870717925,
          -0.4082482904638631 -0.4082482904638631 0.8164965809277261,
          -0.4472135954999579 0.0 0.8944271909999159,
          -0.3713906763541037 0.0 0.9284766908852594,
          -0.8017837257372732 -0.5345224838248488 0.2672612419124244,
          -0.5345224838248488 0.8017837257372732 -0.2672612419124244,
          -0.4472135954999579 0.0 0.8944271909999159,
          -0.4472135954999579 0.0 0.8944271909999159,
          -0.468292905790847 0.7492686492653552 -0.468292905790847,
          -0.23570226039551587 0.23570226039551587 0.9428090415820635,
          -0.2279211529192759 -0.9116846116771036 -0.3418817293789138,
          -0.19900743804199783 0.8955334711889903 -0.39801487608399566,
          -0.2182178902359924 -0.8728715609439696 -0.4364357804719848,
          -0.211999576001272 0.953998092005724 -0.211999576001272,
          -0.2672612419124244 -0.5345224838248488 0.8017837257372732,
          -0.6666666666666666 0.3333333333333333 0.6666666666666666,
          -0.2672612419124244 -0.5345224838248488 0.8017837257372732,
          -0.6666666666666666 0.3333333333333333 0.6666666666666666,
          0.5345224838248488 -0.2672612419124244 0.8017837257372732,
          0.2182178902359924 0.4364357804719848 0.8728715609439696,
          0.5345224838248488 -0.2672612419124244 0.8017837257372732,
          0.2182178902359924 0.4364357804719848 0.8728715609439696,
          0.0 -0.5547001962252291 0.8320502943378437,
          0.0 0.0 1.0,
          0.0 0.0 1.0,
          0.0 -0.8320502943378437 0.5547001962252291,
          0.0 0.4472135954999579 0.8944271909999159,
          0.0 0.0 1.0,
          0.0 0.0 1.0,
          0.0 0.31622776601683794 0.9486832980505138,
          -0.2672612419124244 -0.5345224838248488 0.8017837257372732,
          -0.6666666666666666 0.3333333333333333 0.6666666666666666,
          -0.2672612419124244 -0.5345224838248488 0.8017837257372732,
          -0.6666666666666666 0.3333333333333333 0.6666666666666666,
          0.30151134457776363 -0.30151134457776363 0.9045340337332909,
          0.5345224838248488 0.2672612419124244 0.8017837257372732,
          0.5345224838248488 -0.2672612419124244 0.8017837257372732,
          0.2182178902359924 0.4364357804719848 0.8728715609439696,
          0.5345224838248488 -0.2672612419124244 0.8017837257372732,
          0.2182178902359924 0.4364357804719848 0.8728715609439696,
          0.0 -0.5547001962252291 0.8320502943378437,
          0.0 0.0 1.0,
          0.0 0.0 1.0,
          0.0 0.0 1.0,
          0.0 0.0 1.0,
          0.0 0.31622776601683794 0.9486832980505138,
          -0.2672612419124244 -0.5345224838248488 0.8017837257372732,
          -0.6666666666666666 0.3333333333333333 0.6666666666666666,
          -0.2672612419124244 -0.5345224838248488 0.8017837257372732,
          -0.6666666666666666 0.3333333333333333 0.6666666666666666,
          -0.3333333333333333 0.0 0.9428090415820635,
          0.5345224838248488 -0.2672612419124244 0.8017837257372732,
          0.2182178902359924 0.4364357804719848 0.8728715609439696,
          0.5345224838248488 -0.2672612419124244 0.8017837257372732,
          0.2182178902359924 0.4364357804719848 0.8728715609439696,
          0.0 -0.5547001962252291 0.8320502943378437,
          0.0 0.0 1.0,
          0.0 0.0 1.0,
          -0.4242638857856578 -0.42426399386846025 0.8000001367030117,
          -0.588348405414552 0.588348405414552 0.5547001962252291,
          0.0 0.0 1.0,
          0.0 0.0 1.0,
          0.0 0.31622776601683794 0.9486832980505138,
          -0.2672612419124244 -0.5345224838248488 0.8017837257372732,
          -0.6666666666666666 0.3333333333333333 0.6666666666666666,
          -0.2672612419124244 -0.5345224838248488 0.8017837257372732,
          -0.6666666666666666 0.3333333333333333 0.6666666666666666,
          0.5345224838248488 -0.2672612419124244 0.8017837257372732,
          0.2182178902359924 0.4364357804719848 0.8728715609439696,
          0.5345224838248488 -0.2672612419124244 0.8017837257372732,
          0.2182178902359924 0.4364357804719848 0.8728715609439696,
          0.0 -0.5547001962252291 0.8320502943378437,
          0.0 0.0 1.0,
          0.0 0.0 1.0,
          -0.4999996097077259 -0.4999996566404878 0.7071072999563193,
          -0.39223227027636803 0.39223227027636803 0.8320502943378437,
          0.0 0.0 1.0,
          0.0 0.0 1.0,
          0.0 0.31622776601683794 0.9486832980505138,
          -0.3922322702763681 0.3922322702763681 0.8320502943378437,
          -0.4999989258056462 -0.500000691038761 0.7071070521172598,
          -0.2672612419124244 -0.5345224838248488 0.8017837257372732,
          -0.4364357804719848 0.2182178902359924 0.8728715609439696,
          -0.2672612419124244 -0.5345224838248488 0.8017837257372732,
          -0.6666666666666666 0.3333333333333333 0.6666666666666666,
          3.0108160620892926e-6 -0.4264002009831475 0.9045346143694372,
          2.2113411132204863e-6 0.33333136766916827 0.9428097365443951,
          0.3162294811437591 -0.3162267376591685 0.8944269481880499,
          0.588348533370826 0.5883446553050545 0.5547040380728941,
          0.5345224838248488 -0.2672612419124244 0.8017837257372732,
          0.2182178902359924 0.4364357804719848 0.8728715609439696,
          0.5345224838248488 -0.2672612419124244 0.8017837257372732,
          0.2182178902359924 0.4364357804719848 0.8728715609439696,
          0.0 -0.5547001962252291 0.8320502943378437,
          0.0 0.0 1.0,
          0.0 0.0 1.0,
          0.39223255743287666 -0.3922332352781992 0.832049704063923,
          0.4999950890545239 0.4999971660787027 0.7071122575904233,
          0.0 0.0 1.0,
          0.0 0.0 1.0,
          0.0 0.31622776601683794 0.9486832980505138,
          -0.2672612419124244 -0.5345224838248488 0.8017837257372732,
          -0.6666666666666666 0.3333333333333333 0.6666666666666666,
          -0.2672612419124244 -0.5345224838248488 0.8017837257372732,
          -0.6666666666666666 0.3333333333333333 0.6666666666666666,
          0.5345224838248488 -0.2672612419124244 0.8017837257372732,
          0.2182178902359924 0.4364357804719848 0.8728715609439696,
          0.5345224838248488 -0.2672612419124244 0.8017837257372732,
          0.2182178902359924 0.4364357804719848 0.8728715609439696,
          0.0 -0.5547001962252291 0.8320502943378437,
          0.0 0.0 1.0,
          0.0 0.0 1.0,
          0.5883489085867941 -0.5883479895977006 0.5547001035704537,
          0.3162281647401058 0.31622669884179755 0.8944274273325495,
          0.0 0.0 1.0,
          0.0 0.0 1.0,
          0.0 0.31622776601683794 0.9486832980505138,
          -0.2672612419124244 -0.5345224838248488 0.8017837257372732,
          -0.6666666666666666 0.3333333333333333 0.6666666666666666,
          -0.2672612419124244 -0.5345224838248488 0.8017837257372732,
          -0.6666666666666666 0.3333333333333333 0.6666666666666666,
          0.33333421191976664 -4.942062553092216e-7 0.9428087309542608,
          0.5345224838248488 -0.2672612419124244 0.8017837257372732,
          0.2182178902359924 0.4364357804719848 0.8728715609439696,
          0.5345224838248488 -0.2672612419124244 0.8017837257372732,
          0.4082482904638631 -0.8164965809277261 0.4082482904638631,
          0.2182178902359924 0.4364357804719848 0.8728715609439696,
          0.6666666666666666 0.3333333333333333 0.6666666666666666,
          0.0 -0.5547001962252291 0.8320502943378437,
          0.0 0.0 1.0,
          0.0 0.0 1.0,
          0.0 0.0 1.0,
          0.0 0.0 1.0,
          0.0 0.4472135954999579 0.8944271909999159,
          -0.2672612419124244 -0.5345224838248488 0.8017837257372732,
          -0.6666666666666666 0.3333333333333333 0.6666666666666666,
          -0.2672612419124244 -0.5345224838248488 0.8017837257372732,
          -0.6666666666666666 0.3333333333333333 0.6666666666666666,
          0.5345224838248488 -0.2672612419124244 0.8017837257372732,
          0.2182178902359924 0.4364357804719848 0.8728715609439696,
          0.5345224838248488 -0.2672612419124244 0.8017837257372732,
          0.2182178902359924 0.4364357804719848 0.8728715609439696,
          0.0 -0.7071067811865476 0.7071067811865476,
          0.0 0.0 1.0,
          0.0 0.0 1.0,
          0.0 0.0 1.0,
          0.0 0.0 1.0,
          0.0 0.31622776601683794 0.9486832980505138,
          -0.2672612419124244 -0.5345224838248488 0.8017837257372732,
          -0.6666666666666666 0.3333333333333333 0.6666666666666666,
          -0.2672612419124244 -0.5345224838248488 0.8017837257372732,
          -0.6666666666666666 0.3333333333333333 0.6666666666666666,
          0.4364357804719848 -0.2182178902359924 0.8728715609439696,
          0.2182178902359924 0.4364357804719848 0.8728715609439696,
          0.4364357804719848 -0.2182178902359924 0.8728715609439696,
          0.2672612419124244 0.5345224838248488 0.8017837257372732,
          -0.2182178902359924 -0.4364357804719848 0.8728715609439696,
          -0.5345224838248488 0.2672612419124244 0.8017837257372732,
          -0.3333333333333333 -0.6666666666666666 0.6666666666666666,
          -0.4364357804719848 0.2182178902359924 0.8728715609439696,
          0.6666666666666666 -0.3333333333333333 0.6666666666666666,
          0.2182178902359924 0.4364357804719848 0.8728715609439696,
          0.5345224838248488 -0.2672612419124244 0.8017837257372732,
          0.4082482904638631 -0.8164965809277261 0.4082482904638631,
          0.2672612419124244 0.5345224838248488 0.8017837257372732,
          0.6666666666666666 0.3333333333333333 0.6666666666666666,
          0.0 -0.5547001962252291 0.8320502943378437,
          0.0 0.0 1.0,
          0.0 0.0 1.0,
          0.0 0.0 1.0,
          0.0 0.0 1.0,
          0.0 0.21693045781865616 0.9761870601839528,
          -0.2672612419124244 -0.5345224838248488 0.8017837257372732,
          -0.6666666666666666 0.3333333333333333 0.6666666666666666,
          -0.2672612419124244 -0.5345224838248488 0.8017837257372732,
          -0.6666666666666666 0.3333333333333333 0.6666666666666666,
          0.5345224838248488 -0.2672612419124244 0.8017837257372732,
          0.2182178902359924 0.4364357804719848 0.8728715609439696,
          0.5345224838248488 -0.2672612419124244 0.8017837257372732,
          0.4082482904638631 -0.8164965809277261 0.4082482904638631,
          0.2182178902359924 0.4364357804719848 0.8728715609439696,
          0.6666666666666666 0.3333333333333333 0.6666666666666666,
          0.0 -0.5547001962252291 0.8320502943378437,
          0.0 0.0 1.0,
          0.0 0.0 1.0,
          0.0 0.0 1.0,
          0.0 0.0 1.0,
          0.0 0.31622776601683794 0.9486832980505138,
          -0.2672612419124244 -0.5345224838248488 0.8017837257372732,
          -0.6666666666666666 0.3333333333333333 0.6666666666666666,
          -0.2672612419124244 -0.5345224838248488 0.8017837257372732,
          -0.6666666666666666 0.3333333333333333 0.6666666666666666,
          0.5345224838248488 -0.2672612419124244 0.8017837257372732,
          0.2182178902359924 0.4364357804719848 0.8728715609439696,
          0.5345224838248488 -0.2672612419124244 0.8017837257372732,
          0.2182178902359924 0.4364357804719848 0.8728715609439696,
          0.0 -0.5547001962252291 0.8320502943378437,
          0.0 0.0 1.0,
          0.0 0.0 1.0,
          0.0 0.0 1.0,
          0.0 0.0 1.0,
          0.0 0.31622776601683794 0.9486832980505138,
          -0.2672612419124244 -0.5345224838248488 0.8017837257372732,
          -0.6666666666666666 0.3333333333333333 0.6666666666666666,
          -0.2672612419124244 -0.5345224838248488 0.8017837257372732,
          -0.6666666666666666 0.3333333333333333 0.6666666666666666,
          0.5345224838248488 -0.2672612419124244 0.8017837257372732,
          0.2182178902359924 0.4364357804719848 0.8728715609439696,
          0.5345224838248488 -0.2672612419124244 0.8017837257372732,
          0.2182178902359924 0.4364357804719848 0.8728715609439696,
          0.0 -0.5547001962252291 0.8320502943378437,
          0.0 0.0 1.0,
          0.0 0.0 1.0,
          0.0 0.0 1.0,
          0.0 0.0 1.0,
          0.0 0.31622776601683794 0.9486832980505138,
          -0.2672612419124244 -0.5345224838248488 0.8017837257372732,
          -0.6666666666666666 0.3333333333333333 0.6666666666666666,
          -0.2672612419124244 -0.5345224838248488 0.8017837257372732,
          -0.6666666666666666 -0.3333333333333333 0.6666666666666666,
          -0.6666666666666666 0.3333333333333333 0.6666666666666666,
          -0.4082482904638631 0.8164965809277261 0.4082482904638631,
          0.5345224838248488 -0.2672612419124244 0.8017837257372732,
          0.2182178902359924 0.4364357804719848 0.8728715609439696,
          0.5345224838248488 -0.2672612419124244 0.8017837257372732,
          0.4082482904638631 -0.8164965809277261 0.4082482904638631,
          0.2182178902359924 0.4364357804719848 0.8728715609439696,
          0.6666666666666666 0.3333333333333333 0.6666666666666666,
          0.0 -0.5547001962252291 0.8320502943378437,
          0.0 0.0 1.0,
          0.0 0.0 1.0,
          0.0 0.0 1.0,
          0.0 0.0 1.0,
          0.0 0.31622776601683794 0.9486832980505138,
          -0.7427813527082074 -0.3713906763541037 0.5570860145311556,
          -0.42640143271122083 0.6396021490668313 0.6396021490668313,
          -0.2672612419124244 -0.5345224838248488 0.8017837257372732,
          -0.6666666666666666 0.3333333333333333 0.6666666666666666,
          -0.2672612419124244 -0.5345224838248488 0.8017837257372732,
          -0.6666666666666666 0.3333333333333333 0.6666666666666666,
          0.5345224838248488 -0.2672612419124244 0.8017837257372732,
          0.2182178902359924 0.4364357804719848 0.8728715609439696,
          0.5345224838248488 -0.2672612419124244 0.8017837257372732,
          0.2182178902359924 0.4364357804719848 0.8728715609439696,
          0.211999576001272 -0.953998092005724 -0.211999576001272,
          0.2182178902359924 0.8728715609439696 -0.4364357804719848,
          0.19900743804199783 -0.8955334711889903 -0.39801487608399566,
          0.2279211529192759 0.9116846116771036 -0.3418817293789138,
          0.0 -0.5547001962252291 0.8320502943378437,
          0.0 0.0 1.0,
          0.0 0.0 1.0,
          0.0 -0.8574929257125441 0.5144957554275265,
          0.0 0.7071067811865476 0.7071067811865476,
          0.0 0.0 1.0,
          0.0 0.0 1.0,
          0.0 0.5547001962252291 0.8320502943378437,
          0.7844645405527362 -0.19611613513818404 0.5883484054145521,
          0.48507125007266594 0.48507125007266594 0.7276068751089989,
          0.3903600291794133 -0.7807200583588266 -0.4879500364742666,
          0.5773502691896258 -0.5773502691896258 0.5773502691896258,
          0.5547001962252291 0.0 0.8320502943378437,
          0.3713906763541037 0.0 0.9284766908852594,
          0.6 0.0 0.8,
          0.5547001962252291 0.0 0.8320502943378437,
          0.30151134457776363 0.9045340337332909 -0.30151134457776363,
          0.4082482904638631 0.4082482904638631 0.8164965809277261 ] }
        normalIndex [
          0, 8, 11, -1,
          0, 10, 258, -1,
          0, 11, 10, -1,
          1, 22, 23, -1,
          1, 23, 2, -1,
          2, 14, 3, -1,
          2, 18, 14, -1,
          2, 23, 18, -1,
          3, 14, 15, -1,
          3, 15, 19, -1,
          3, 19, 24, -1,
          3, 24, 4, -1,
          4, 24, 25, -1,
          5, 26, 6, -1,
          6, 26, 27, -1,
          6, 27, 28, -1,
          6, 28, 7, -1,
          7, 16, 9, -1,
          7, 20, 16, -1,
          7, 28, 20, -1,
          8, 12, 11, -1,
          8, 13, 12, -1,
          8, 247, 13, -1,
          8, 264, 247, -1,
          9, 16, 17, -1,
          9, 17, 21, -1,
          9, 21, 29, -1,
          10, 244, 258, -1,
          11, 12, 245, -1,
          12, 246, 245, -1,
          18, 23, 19, -1,
          19, 23, 24, -1,
          20, 28, 21, -1,
          21, 28, 29, -1,
          22, 40, 41, -1,
          22, 41, 23, -1,
          23, 30, 24, -1,
          23, 36, 30, -1,
          23, 41, 36, -1,
          24, 30, 31, -1,
          24, 31, 37, -1,
          24, 34, 25, -1,
          24, 37, 42, -1,
          24, 42, 34, -1,
          26, 35, 43, -1,
          26, 43, 27, -1,
          27, 43, 44, -1,
          27, 44, 28, -1,
          28, 32, 29, -1,
          28, 38, 32, -1,
          28, 44, 38, -1,
          29, 32, 33, -1,
          29, 33, 39, -1,
          29, 39, 45, -1,
          34, 42, 35, -1,
          35, 42, 43, -1,
          36, 41, 37, -1,
          37, 41, 42, -1,
          38, 44, 39, -1,
          39, 44, 45, -1,
          40, 55, 56, -1,
          40, 56, 41, -1,
          41, 46, 42, -1,
          41, 51, 46, -1,
          41, 56, 51, -1,
          42, 46, 47, -1,
          42, 47, 52, -1,
          42, 50, 43, -1,
          42, 52, 57, -1,
          42, 57, 58, -1,
          42, 58, 50, -1,
          43, 50, 60, -1,
          43, 60, 61, -1,
          43, 61, 44, -1,
          44, 48, 45, -1,
          44, 53, 48, -1,
          44, 61, 53, -1,
          45, 48, 49, -1,
          45, 49, 54, -1,
          45, 54, 62, -1,
          50, 59, 60, -1,
          51, 56, 52, -1,
          52, 56, 57, -1,
          53, 61, 54, -1,
          54, 61, 62, -1,
          55, 71, 72, -1,
          55, 72, 56, -1,
          56, 63, 57, -1,
          56, 67, 63, -1,
          56, 72, 67, -1,
          57, 63, 64, -1,
          57, 64, 68, -1,
          57, 68, 73, -1,
          57, 73, 58, -1,
          58, 73, 74, -1,
          59, 75, 60, -1,
          60, 75, 76, -1,
          60, 76, 77, -1,
          60, 77, 61, -1,
          61, 65, 62, -1,
          61, 69, 65, -1,
          61, 77, 69, -1,
          62, 65, 66, -1,
          62, 66, 70, -1,
          62, 70, 78, -1,
          67, 72, 68, -1,
          68, 72, 73, -1,
          69, 77, 70, -1,
          70, 77, 78, -1,
          71, 93, 94, -1,
          71, 94, 72, -1,
          72, 81, 73, -1,
          72, 89, 81, -1,
          72, 94, 89, -1,
          73, 80, 74, -1,
          73, 81, 82, -1,
          73, 82, 85, -1,
          73, 85, 80, -1,
          75, 79, 76, -1,
          76, 79, 77, -1,
          77, 79, 86, -1,
          77, 83, 78, -1,
          77, 86, 99, -1,
          77, 91, 83, -1,
          77, 99, 91, -1,
          78, 83, 84, -1,
          78, 84, 92, -1,
          78, 92, 100, -1,
          82, 87, 85, -1,
          82, 90, 87, -1,
          86, 88, 98, -1,
          86, 98, 99, -1,
          87, 90, 95, -1,
          87, 95, 96, -1,
          88, 97, 98, -1,
          89, 94, 90, -1,
          90, 94, 95, -1,
          91, 99, 92, -1,
          92, 99, 100, -1,
          93, 109, 110, -1,
          93, 110, 94, -1,
          94, 101, 95, -1,
          94, 105, 101, -1,
          94, 110, 105, -1,
          95, 101, 102, -1,
          95, 102, 106, -1,
          95, 106, 111, -1,
          95, 111, 96, -1,
          96, 111, 112, -1,
          97, 113, 98, -1,
          98, 113, 114, -1,
          98, 114, 115, -1,
          98, 115, 99, -1,
          99, 103, 100, -1,
          99, 107, 103, -1,
          99, 115, 107, -1,
          100, 103, 104, -1,
          100, 104, 108, -1,
          100, 108, 116, -1,
          105, 110, 106, -1,
          106, 110, 111, -1,
          107, 115, 108, -1,
          108, 115, 116, -1,
          109, 128, 129, -1,
          109, 129, 110, -1,
          110, 117, 111, -1,
          110, 122, 117, -1,
          110, 129, 122, -1,
          111, 117, 118, -1,
          111, 118, 123, -1,
          111, 121, 112, -1,
          111, 123, 130, -1,
          111, 130, 121, -1,
          113, 121, 131, -1,
          113, 131, 114, -1,
          114, 131, 132, -1,
          114, 132, 115, -1,
          115, 119, 116, -1,
          115, 124, 119, -1,
          115, 132, 124, -1,
          116, 119, 120, -1,
          116, 120, 126, -1,
          116, 126, 133, -1,
          121, 130, 131, -1,
          122, 129, 123, -1,
          123, 129, 130, -1,
          124, 127, 125, -1,
          124, 132, 126, -1,
          126, 132, 133, -1,
          128, 142, 143, -1,
          128, 143, 129, -1,
          129, 134, 130, -1,
          129, 138, 134, -1,
          129, 143, 138, -1,
          130, 134, 135, -1,
          130, 135, 139, -1,
          130, 139, 144, -1,
          130, 144, 145, -1,
          130, 145, 131, -1,
          131, 145, 146, -1,
          131, 146, 132, -1,
          132, 136, 133, -1,
          132, 140, 136, -1,
          132, 146, 140, -1,
          133, 136, 137, -1,
          133, 137, 141, -1,
          133, 141, 147, -1,
          138, 143, 139, -1,
          139, 143, 144, -1,
          140, 146, 141, -1,
          141, 146, 147, -1,
          142, 166, 167, -1,
          142, 167, 143, -1,
          143, 148, 144, -1,
          143, 152, 148, -1,
          143, 167, 152, -1,
          144, 148, 149, -1,
          144, 149, 153, -1,
          144, 153, 157, -1,
          144, 157, 161, -1,
          144, 161, 168, -1,
          144, 168, 169, -1,
          144, 169, 145, -1,
          145, 169, 170, -1,
          145, 170, 146, -1,
          146, 150, 147, -1,
          146, 154, 150, -1,
          146, 158, 159, -1,
          146, 159, 154, -1,
          146, 162, 158, -1,
          146, 170, 162, -1,
          147, 150, 151, -1,
          147, 151, 155, -1,
          147, 155, 171, -1,
          152, 156, 153, -1,
          152, 167, 156, -1,
          153, 156, 157, -1,
          154, 159, 171, -1,
          154, 171, 155, -1,
          156, 167, 160, -1,
          159, 164, 171, -1,
          160, 167, 161, -1,
          161, 167, 168, -1,
          162, 165, 163, -1,
          162, 170, 164, -1,
          164, 170, 171, -1,
          166, 182, 183, -1,
          166, 183, 167, -1,
          167, 172, 168, -1,
          167, 176, 172, -1,
          167, 183, 176, -1,
          168, 172, 173, -1,
          168, 173, 177, -1,
          168, 177, 184, -1,
          168, 184, 185, -1,
          168, 185, 169, -1,
          169, 185, 186, -1,
          169, 186, 170, -1,
          170, 174, 171, -1,
          170, 178, 174, -1,
          170, 186, 178, -1,
          171, 174, 175, -1,
          171, 175, 180, -1,
          171, 180, 187, -1,
          176, 183, 177, -1,
          177, 183, 184, -1,
          178, 181, 179, -1,
          178, 186, 180, -1,
          180, 186, 187, -1,
          182, 196, 197, -1,
          182, 197, 183, -1,
          183, 188, 184, -1,
          183, 192, 188, -1,
          183, 197, 192, -1,
          184, 188, 189, -1,
          184, 189, 193, -1,
          184, 193, 198, -1,
          184, 198, 199, -1,
          184, 199, 185, -1,
          185, 199, 200, -1,
          185, 200, 186, -1,
          186, 190, 187, -1,
          186, 194, 190, -1,
          186, 200, 194, -1,
          187, 190, 191, -1,
          187, 191, 195, -1,
          187, 195, 201, -1,
          192, 197, 193, -1,
          193, 197, 198, -1,
          194, 200, 195, -1,
          195, 200, 201, -1,
          196, 210, 211, -1,
          196, 211, 197, -1,
          197, 202, 198, -1,
          197, 206, 202, -1,
          197, 211, 206, -1,
          198, 202, 203, -1,
          198, 203, 207, -1,
          198, 207, 212, -1,
          198, 212, 213, -1,
          198, 213, 199, -1,
          199, 213, 214, -1,
          199, 214, 200, -1,
          200, 204, 201, -1,
          200, 208, 204, -1,
          200, 214, 208, -1,
          201, 204, 205, -1,
          201, 205, 209, -1,
          201, 209, 215, -1,
          206, 211, 207, -1,
          207, 211, 212, -1,
          208, 214, 209, -1,
          209, 214, 215, -1,
          210, 228, 229, -1,
          210, 229, 211, -1,
          211, 216, 212, -1,
          211, 222, 216, -1,
          211, 229, 222, -1,
          212, 216, 217, -1,
          212, 217, 223, -1,
          212, 223, 230, -1,
          212, 230, 231, -1,
          212, 231, 213, -1,
          213, 231, 232, -1,
          213, 232, 214, -1,
          214, 218, 215, -1,
          214, 224, 218, -1,
          214, 232, 224, -1,
          215, 218, 220, -1,
          215, 220, 226, -1,
          215, 226, 233, -1,
          219, 225, 227, -1,
          219, 227, 221, -1,
          222, 229, 223, -1,
          223, 229, 230, -1,
          224, 227, 225, -1,
          224, 232, 226, -1,
          226, 232, 233, -1,
          228, 248, 249, -1,
          228, 249, 229, -1,
          229, 236, 230, -1,
          229, 240, 236, -1,
          229, 249, 240, -1,
          230, 234, 231, -1,
          230, 236, 237, -1,
          230, 237, 241, -1,
          230, 241, 250, -1,
          230, 250, 251, -1,
          230, 251, 234, -1,
          231, 234, 235, -1,
          231, 235, 253, -1,
          231, 253, 254, -1,
          231, 254, 232, -1,
          232, 238, 233, -1,
          232, 242, 238, -1,
          232, 254, 242, -1,
          233, 238, 239, -1,
          233, 239, 243, -1,
          233, 243, 255, -1,
          235, 252, 253, -1,
          240, 249, 241, -1,
          241, 249, 250, -1,
          242, 254, 243, -1,
          243, 254, 255, -1,
          244, 245, 258, -1,
          245, 246, 258, -1,
          246, 247, 264, -1,
          246, 264, 258, -1,
          248, 259, 260, -1,
          248, 260, 249, -1,
          249, 260, 261, -1,
          249, 261, 250, -1,
          250, 256, 251, -1,
          250, 261, 256, -1,
          252, 257, 262, -1,
          252, 262, 253, -1,
          253, 262, 263, -1,
          253, 263, 254, -1,
          254, 263, 265, -1,
          254, 265, 255, -1,
          256, 261, 257, -1,
          257, 261, 262, -1 ]
      }
    },
    Shape {
      appearance Appearance {
        material DEF brun Material {
          diffuseColor 0.5 0.3845614035087718 0.18666666666666665
          emissiveColor 0.0 0.0 0.0
          specularColor 1.0 1.0 1.0
          ambientIntensity 1.0
          transparency 0.0
          shininess 1.0
        }
      }
      geometry IndexedFaceSet {
        normalPerVertex TRUE
        coord Coordinate { point [
          1.2999999523162842 0.0 9.5,
          1.2999999523162842 0.0 11.199999809265137,
          1.2999999523162842 0.8899998068809509 11.199999809265137,
          1.2999999523162842 5.1251702308654785 11.199999809265137,
          1.2999999523162842 7.00719690322876 11.199999809265137,
          1.2999999523162842 13.674619674682617 11.199999809265137,
          1.2999999523162842 14.353099822998047 11.199999809265137,
          1.2999999523162842 15.866239547729492 11.199999809265137,
          1.2999999523162842 19.5 9.5,
          1.2999999523162842 19.5 11.199999809265137,
          7.010000228881836 0.0 11.199999809265137,
          7.010000228881836 19.5 11.199999809265137,
          9.549999237060547 0.0 11.199999809265137,
          9.549999237060547 19.5 11.199999809265137,
          12.09000015258789 0.0 11.199999809265137,
          12.09000015258789 19.5 11.199999809265137,
          14.630000114440918 0.0 11.199999809265137,
          14.630000114440918 19.5 11.199999809265137,
          17.170000076293945 0.0 11.199999809265137,
          17.170000076293945 19.5 11.199999809265137,
          19.709999084472656 0.0 11.199999809265137,
          19.709999084472656 19.5 11.199999809265137,
          22.25 0.0 11.199999809265137,
          22.25 19.5 11.199999809265137,
          24.790000915527344 0.0 11.199999809265137,
          24.790000915527344 19.5 11.199999809265137,
          29.8700008392334 0.0 11.199999809265137,
          29.8700008392334 19.5 11.199999809265137,
          32.40999984741211 0.0 11.199999809265137,
          32.40999984741211 19.5 11.199999809265137,
          34.95000076293945 0.0 11.199999809265137,
          34.95000076293945 19.5 11.199999809265137,
          37.4900016784668 0.0 11.199999809265137,
          37.4900016784668 19.5 11.199999809265137,
          39.41107177734375 0.0 11.199999809265137,
          39.41107177734375 19.5 11.199999809265137,
          43.09503173828125 0.0 11.199999809265137,
          43.09503173828125 19.5 11.199999809265137,
          45.29999923706055 0.0 9.5,
          45.29999923706055 0.0 11.199999809265137,
          45.29999923706055 0.8899998068809509 11.199999809265137,
          45.29999923706055 5.1251702308654785 11.199999809265137,
          45.29999923706055 14.353099822998047 11.199999809265137,
          45.29999923706055 15.866239547729492 11.199999809265137,
          45.29999923706055 19.5 9.5,
          45.29999923706055 19.5 11.199999809265137 ] }
        coordIndex [
          0, 1, 2, -1,
          0, 2, 3, -1,
          0, 3, 4, -1,
          0, 4, 8, -1,
          0, 10, 1, -1,
          0, 12, 10, -1,
          0, 14, 12, -1,
          0, 16, 14, -1,
          0, 18, 16, -1,
          0, 20, 18, -1,
          0, 22, 20, -1,
          0, 24, 22, -1,
          0, 38, 24, -1,
          4, 5, 8, -1,
          5, 6, 8, -1,
          6, 7, 8, -1,
          7, 9, 8, -1,
          8, 9, 11, -1,
          8, 11, 13, -1,
          8, 13, 15, -1,
          8, 15, 17, -1,
          8, 17, 19, -1,
          8, 19, 21, -1,
          8, 21, 23, -1,
          8, 23, 44, -1,
          23, 25, 44, -1,
          24, 38, 26, -1,
          25, 27, 44, -1,
          26, 38, 28, -1,
          27, 29, 44, -1,
          28, 38, 30, -1,
          29, 31, 44, -1,
          30, 38, 32, -1,
          31, 33, 44, -1,
          32, 38, 34, -1,
          33, 35, 44, -1,
          34, 38, 36, -1,
          35, 37, 44, -1,
          36, 38, 39, -1,
          37, 45, 44, -1,
          38, 40, 39, -1,
          38, 41, 40, -1,
          38, 42, 41, -1,
          38, 44, 42, -1,
          42, 44, 43, -1,
          43, 44, 45, -1 ]
        normal Normal { vector [
          -0.38851434494290565 -0.8741572761215377 -0.29138575870717925,
          -0.4082482904638631 -0.4082482904638631 0.8164965809277261,
          -0.4472135954999579 0.0 0.8944271909999159,
          -0.3713906763541037 0.0 0.9284766908852594,
          -0.8017837257372732 -0.5345224838248488 0.2672612419124244,
          -0.5345224838248488 0.8017837257372732 -0.2672612419124244,
          -0.4472135954999579 0.0 0.8944271909999159,
          -0.4472135954999579 0.0 0.8944271909999159,
          -0.468292905790847 0.7492686492653552 -0.468292905790847,
          -0.23570226039551587 0.23570226039551587 0.9428090415820635,
          0.0 -0.5547001962252291 0.8320502943378437,
          0.0 0.31622776601683794 0.9486832980505138,
          0.0 -0.5547001962252291 0.8320502943378437,
          0.0 0.31622776601683794 0.9486832980505138,
          0.0 -0.5547001962252291 0.8320502943378437,
          0.0 0.31622776601683794 0.9486832980505138,
          0.0 -0.5547001962252291 0.8320502943378437,
          0.0 0.31622776601683794 0.9486832980505138,
          0.0 -0.5547001962252291 0.8320502943378437,
          0.0 0.31622776601683794 0.9486832980505138,
          0.0 -0.5547001962252291 0.8320502943378437,
          0.0 0.31622776601683794 0.9486832980505138,
          0.0 -0.5547001962252291 0.8320502943378437,
          0.0 0.4472135954999579 0.8944271909999159,
          0.0 -0.7071067811865476 0.7071067811865476,
          0.0 0.31622776601683794 0.9486832980505138,
          0.0 -0.5547001962252291 0.8320502943378437,
          0.0 0.21693045781865616 0.9761870601839528,
          0.0 -0.5547001962252291 0.8320502943378437,
          0.0 0.31622776601683794 0.9486832980505138,
          0.0 -0.5547001962252291 0.8320502943378437,
          0.0 0.31622776601683794 0.9486832980505138,
          0.0 -0.5547001962252291 0.8320502943378437,
          0.0 0.31622776601683794 0.9486832980505138,
          0.0 -0.5547001962252291 0.8320502943378437,
          0.0 0.31622776601683794 0.9486832980505138,
          0.0 -0.5547001962252291 0.8320502943378437,
          0.0 0.5547001962252291 0.8320502943378437,
          0.3903600291794133 -0.7807200583588266 -0.4879500364742666,
          0.5773502691896258 -0.5773502691896258 0.5773502691896258,
          0.5547001962252291 0.0 0.8320502943378437,
          0.3713906763541037 0.0 0.9284766908852594,
          0.6 0.0 0.8,
          0.5547001962252291 0.0 0.8320502943378437,
          0.30151134457776363 0.9045340337332909 -0.30151134457776363,
          0.4082482904638631 0.4082482904638631 0.8164965809277261 ] }
        normalIndex [
          0, 1, 2, -1,
          0, 2, 3, -1,
          0, 3, 4, -1,
          0, 4, 8, -1,
          0, 10, 1, -1,
          0, 12, 10, -1,
          0, 14, 12, -1,
          0, 16, 14, -1,
          0, 18, 16, -1,
          0, 20, 18, -1,
          0, 22, 20, -1,
          0, 24, 22, -1,
          0, 38, 24, -1,
          4, 5, 8, -1,
          5, 6, 8, -1,
          6, 7, 8, -1,
          7, 9, 8, -1,
          8, 9, 11, -1,
          8, 11, 13, -1,
          8, 13, 15, -1,
          8, 15, 17, -1,
          8, 17, 19, -1,
          8, 19, 21, -1,
          8, 21, 23, -1,
          8, 23, 44, -1,
          23, 25, 44, -1,
          24, 38, 26, -1,
          25, 27, 44, -1,
          26, 38, 28, -1,
          27, 29, 44, -1,
          28, 38, 30, -1,
          29, 31, 44, -1,
          30, 38, 32, -1,
          31, 33, 44, -1,
          32, 38, 34, -1,
          33, 35, 44, -1,
          34, 38, 36, -1,
          35, 37, 44, -1,
          36, 38, 39, -1,
          37, 45, 44, -1,
          38, 40, 39, -1,
          38, 41, 40, -1,
          38, 42, 41, -1,
          38, 44, 42, -1,
          42, 44, 43, -1,
          43, 44, 45, -1 ]
      }
    },
    Shape {
      appearance Appearance {
        material DEF default Material {
          diffuseColor 0.7898538076923077 0.8133333333333334 0.6940444444444445
          emissiveColor 0.0 0.0 0.0
          specularColor 1.0 1.0 1.0
          ambientIntensity 0.765743861823362
          transparency 0.0
          shininess 1.0
        }
      }
      geometry IndexedFaceSet {
        normalPerVertex TRUE
        coord Coordinate { point [
          5.050000190734863 0.900000274181366 7.0,
          5.050000190734863 0.900000274181366 9.5,
          5.050000190734863 1.340000033378601 7.0,
          5.050000190734863 3.4000000953674316 7.0,
          5.050000190734863 3.4000000953674316 9.5,
          5.050000190734863 16.100000381469727 7.0,
          5.050000190734863 16.100000381469727 9.5,
          5.050000190734863 16.559999465942383 7.0,
          5.050000190734863 18.600000381469727 7.0,
          5.050000190734863 18.600000381469727 9.5,
          5.389998912811279 1.7800010442733765 7.0,
          5.389998912811279 1.7800010442733765 11.199999809265137,
          5.389998912811279 1.7800010442733765 11.5,
          5.389998912811279 2.4800000190734863 7.0,
          5.389998912811279 2.4800000190734863 11.199999809265137,
          5.389998912811279 2.4800000190734863 11.5,
          5.389998912811279 17.020000457763672 7.0,
          5.389998912811279 17.020000457763672 11.199999809265137,
          5.389998912811279 17.020000457763672 11.5,
          5.389998912811279 17.719999313354492 7.0,
          5.389998912811279 17.719999313354492 11.199999809265137,
          5.389998912811279 17.719999313354492 11.5,
          6.090000152587891 1.7800010442733765 7.0,
          6.090000152587891 1.7800010442733765 11.199999809265137,
          6.090000152587891 1.7800010442733765 11.5,
          6.090000152587891 2.4800000190734863 7.0,
          6.090000152587891 2.4800000190734863 11.199999809265137,
          6.090000152587891 2.4800000190734863 11.5,
          6.090000152587891 17.020000457763672 7.0,
          6.090000152587891 17.020000457763672 11.199999809265137,
          6.090000152587891 17.020000457763672 11.5,
          6.090000152587891 17.719999313354492 7.0,
          6.090000152587891 17.719999313354492 11.199999809265137,
          6.090000152587891 17.719999313354492 11.5,
          7.010000228881836 0.900000274181366 7.0,
          7.010000228881836 1.340000033378601 7.0,
          7.010000228881836 3.4000000953674316 7.0,
          7.010000228881836 16.100000381469727 7.0,
          7.010000228881836 16.559999465942383 7.0,
          7.010000228881836 18.600000381469727 7.0,
          7.929998874664307 1.7800010442733765 7.0,
          7.929998874664307 1.7800010442733765 11.199999809265137,
          7.929998874664307 1.7800010442733765 11.5,
          7.929998874664307 2.4800000190734863 7.0,
          7.929998874664307 2.4800000190734863 11.199999809265137,
          7.929998874664307 2.4800000190734863 11.5,
          7.929998874664307 17.020000457763672 7.0,
          7.929998874664307 17.020000457763672 11.199999809265137,
          7.929998874664307 17.020000457763672 11.5,
          7.929998874664307 17.719999313354492 7.0,
          7.929998874664307 17.719999313354492 11.199999809265137,
          7.929998874664307 17.719999313354492 11.5,
          8.629999160766602 1.7800010442733765 7.0,
          8.629999160766602 1.7800010442733765 11.199999809265137,
          8.629999160766602 1.7800010442733765 11.5,
          8.629999160766602 2.4800000190734863 7.0,
          8.629999160766602 2.4800000190734863 11.199999809265137,
          8.629999160766602 2.4800000190734863 11.5,
          8.629999160766602 17.020000457763672 7.0,
          8.629999160766602 17.020000457763672 11.199999809265137,
          8.629999160766602 17.020000457763672 11.5,
          8.629999160766602 17.719999313354492 7.0,
          8.629999160766602 17.719999313354492 11.199999809265137,
          8.629999160766602 17.719999313354492 11.5,
          9.549999237060547 0.900000274181366 7.0,
          9.549999237060547 1.340000033378601 7.0,
          9.549999237060547 3.4000000953674316 7.0,
          9.549999237060547 16.100000381469727 7.0,
          9.549999237060547 16.559999465942383 7.0,
          9.549999237060547 18.600000381469727 7.0,
          10.470000267028809 1.7800010442733765 7.0,
          10.470000267028809 1.7800010442733765 11.199999809265137,
          10.470000267028809 1.7800010442733765 11.5,
          10.470000267028809 2.4800000190734863 7.0,
          10.470000267028809 2.4800000190734863 11.199999809265137,
          10.470000267028809 2.4800000190734863 11.5,
          10.470000267028809 17.020000457763672 7.0,
          10.470000267028809 17.020000457763672 11.199999809265137,
          10.470000267028809 17.020000457763672 11.5,
          10.470000267028809 17.719999313354492 7.0,
          10.470000267028809 17.719999313354492 11.199999809265137,
          10.470000267028809 17.719999313354492 11.5,
          11.170000076293945 1.7800010442733765 7.0,
          11.170000076293945 1.7800010442733765 11.199999809265137,
          11.170000076293945 1.7800010442733765 11.5,
          11.170000076293945 2.4800000190734863 7.0,
          11.170000076293945 2.4800000190734863 11.199999809265137,
          11.170000076293945 2.4800000190734863 11.5,
          11.170000076293945 17.020000457763672 7.0,
          11.170000076293945 17.020000457763672 11.199999809265137,
          11.170000076293945 17.020000457763672 11.5,
          11.170000076293945 17.719999313354492 7.0,
          11.170000076293945 17.719999313354492 11.199999809265137,
          11.170000076293945 17.719999313354492 11.5,
          12.09000015258789 0.900000274181366 7.0,
          12.09000015258789 1.340000033378601 7.0,
          12.09000015258789 3.4000000953674316 7.0,
          12.09000015258789 16.100000381469727 7.0,
          12.09000015258789 16.559999465942383 7.0,
          12.09000015258789 18.600000381469727 7.0,
          13.010000228881836 1.7800010442733765 7.0,
          13.010000228881836 1.7800010442733765 11.199999809265137,
          13.010000228881836 1.7800010442733765 11.5,
          13.010000228881836 2.4800000190734863 7.0,
          13.010000228881836 2.4800000190734863 11.199999809265137,
          13.010000228881836 2.4800000190734863 11.5,
          13.010000228881836 17.020000457763672 7.0,
          13.010000228881836 17.020000457763672 11.199999809265137,
          13.010000228881836 17.020000457763672 11.5,
          13.010000228881836 17.719999313354492 7.0,
          13.010000228881836 17.719999313354492 11.199999809265137,
          13.010000228881836 17.719999313354492 11.5,
          13.710000038146973 1.7800010442733765 7.0,
          13.710000038146973 1.7800010442733765 11.199999809265137,
          13.710000038146973 1.7800010442733765 11.5,
          13.710000038146973 2.4800000190734863 7.0,
          13.710000038146973 2.4800000190734863 11.199999809265137,
          13.710000038146973 2.4800000190734863 11.5,
          13.710000038146973 17.020000457763672 7.0,
          13.710000038146973 17.020000457763672 11.199999809265137,
          13.710000038146973 17.020000457763672 11.5,
          13.710000038146973 17.719999313354492 7.0,
          13.710000038146973 17.719999313354492 11.199999809265137,
          13.710000038146973 17.719999313354492 11.5,
          14.630000114440918 0.900000274181366 7.0,
          14.630000114440918 1.340000033378601 7.0,
          14.630000114440918 3.4000000953674316 7.0,
          14.630000114440918 16.100000381469727 7.0,
          14.630000114440918 16.559999465942383 7.0,
          14.630000114440918 18.600000381469727 7.0,
          15.550000190734863 1.7800010442733765 7.0,
          15.550000190734863 1.7800010442733765 11.199999809265137,
          15.550000190734863 1.7800010442733765 11.5,
          15.550000190734863 2.4800000190734863 7.0,
          15.550000190734863 2.4800000190734863 11.199999809265137,
          15.550000190734863 2.4800000190734863 11.5,
          15.550000190734863 17.020000457763672 7.0,
          15.550000190734863 17.020000457763672 11.199999809265137,
          15.550000190734863 17.020000457763672 11.5,
          15.550000190734863 17.719999313354492 7.0,
          15.550000190734863 17.719999313354492 11.199999809265137,
          15.550000190734863 17.719999313354492 11.5,
          16.25 1.7800010442733765 7.0,
          16.25 1.7800010442733765 11.199999809265137,
          16.25 1.7800010442733765 11.5,
          16.25 2.4800000190734863 7.0,
          16.25 2.4800000190734863 11.199999809265137,
          16.25 2.4800000190734863 11.5,
          16.25 17.020000457763672 7.0,
          16.25 17.020000457763672 11.199999809265137,
          16.25 17.020000457763672 11.5,
          16.25 17.719999313354492 7.0,
          16.25 17.719999313354492 11.199999809265137,
          16.25 17.719999313354492 11.5,
          17.170000076293945 0.900000274181366 7.0,
          17.170000076293945 1.340000033378601 7.0,
          17.170000076293945 3.4000000953674316 7.0,
          17.170000076293945 16.100000381469727 7.0,
          17.170000076293945 16.559999465942383 7.0,
          17.170000076293945 18.600000381469727 7.0,
          18.09000015258789 1.7800010442733765 7.0,
          18.09000015258789 1.7800010442733765 11.199999809265137,
          18.09000015258789 1.7800010442733765 11.5,
          18.09000015258789 2.4800000190734863 7.0,
          18.09000015258789 2.4800000190734863 11.199999809265137,
          18.09000015258789 2.4800000190734863 11.5,
          18.09000015258789 17.020000457763672 7.0,
          18.09000015258789 17.020000457763672 11.199999809265137,
          18.09000015258789 17.020000457763672 11.5,
          18.09000015258789 17.719999313354492 7.0,
          18.09000015258789 17.719999313354492 11.199999809265137,
          18.09000015258789 17.719999313354492 11.5,
          18.790000915527344 1.7800010442733765 7.0,
          18.790000915527344 1.7800010442733765 11.199999809265137,
          18.790000915527344 1.7800010442733765 11.5,
          18.790000915527344 2.4800000190734863 7.0,
          18.790000915527344 2.4800000190734863 11.199999809265137,
          18.790000915527344 2.4800000190734863 11.5,
          18.790000915527344 17.020000457763672 7.0,
          18.790000915527344 17.020000457763672 11.199999809265137,
          18.790000915527344 17.020000457763672 11.5,
          18.790000915527344 17.719999313354492 7.0,
          18.790000915527344 17.719999313354492 11.199999809265137,
          18.790000915527344 17.719999313354492 11.5,
          19.709999084472656 0.900000274181366 7.0,
          19.709999084472656 1.340000033378601 7.0,
          19.709999084472656 3.4000000953674316 7.0,
          19.709999084472656 16.100000381469727 7.0,
          19.709999084472656 16.559999465942383 7.0,
          19.709999084472656 18.600000381469727 7.0,
          20.6299991607666 1.7800010442733765 7.0,
          20.6299991607666 1.7800010442733765 11.199999809265137,
          20.6299991607666 1.7800010442733765 11.5,
          20.6299991607666 2.4800000190734863 7.0,
          20.6299991607666 2.4800000190734863 11.199999809265137,
          20.6299991607666 2.4800000190734863 11.5,
          20.6299991607666 17.020000457763672 7.0,
          20.6299991607666 17.020000457763672 11.199999809265137,
          20.6299991607666 17.020000457763672 11.5,
          20.6299991607666 17.719999313354492 7.0,
          20.6299991607666 17.719999313354492 11.199999809265137,
          20.6299991607666 17.719999313354492 11.5,
          21.329999923706055 1.7800010442733765 7.0,
          21.329999923706055 1.7800010442733765 11.199999809265137,
          21.329999923706055 1.7800010442733765 11.5,
          21.329999923706055 2.4800000190734863 7.0,
          21.329999923706055 2.4800000190734863 11.199999809265137,
          21.329999923706055 2.4800000190734863 11.5,
          21.329999923706055 17.020000457763672 7.0,
          21.329999923706055 17.020000457763672 11.199999809265137,
          21.329999923706055 17.020000457763672 11.5,
          21.329999923706055 17.719999313354492 7.0,
          21.329999923706055 17.719999313354492 11.199999809265137,
          21.329999923706055 17.719999313354492 11.5,
          22.25 0.900000274181366 7.0,
          22.25 1.340000033378601 7.0,
          22.25 3.4000000953674316 7.0,
          22.25 16.100000381469727 7.0,
          22.25 16.559999465942383 7.0,
          22.25 18.600000381469727 7.0,
          23.170000076293945 1.7800010442733765 7.0,
          23.170000076293945 1.7800010442733765 11.199999809265137,
          23.170000076293945 1.7800010442733765 11.5,
          23.170000076293945 2.4800000190734863 7.0,
          23.170000076293945 2.4800000190734863 11.199999809265137,
          23.170000076293945 2.4800000190734863 11.5,
          23.170000076293945 17.020000457763672 7.0,
          23.170000076293945 17.020000457763672 11.199999809265137,
          23.170000076293945 17.020000457763672 11.5,
          23.170000076293945 17.719999313354492 7.0,
          23.170000076293945 17.719999313354492 11.199999809265137,
          23.170000076293945 17.719999313354492 11.5,
          23.8700008392334 1.7800010442733765 7.0,
          23.8700008392334 1.7800010442733765 11.199999809265137,
          23.8700008392334 1.7800010442733765 11.5,
          23.8700008392334 2.4800000190734863 7.0,
          23.8700008392334 2.4800000190734863 11.199999809265137,
          23.8700008392334 2.4800000190734863 11.5,
          23.8700008392334 17.020000457763672 7.0,
          23.8700008392334 17.020000457763672 11.199999809265137,
          23.8700008392334 17.020000457763672 11.5,
          23.8700008392334 17.719999313354492 7.0,
          23.8700008392334 17.719999313354492 11.199999809265137,
          23.8700008392334 17.719999313354492 11.5,
          24.790000915527344 0.900000274181366 7.0,
          24.790000915527344 1.340000033378601 7.0,
          24.790000915527344 3.4000000953674316 7.0,
          24.790000915527344 16.100000381469727 7.0,
          24.790000915527344 16.559999465942383 7.0,
          24.790000915527344 18.600000381469727 7.0,
          25.709999084472656 1.7800010442733765 7.0,
          25.709999084472656 1.7800010442733765 11.199999809265137,
          25.709999084472656 1.7800010442733765 11.5,
          25.709999084472656 2.4800000190734863 7.0,
          25.709999084472656 2.4800000190734863 11.199999809265137,
          25.709999084472656 2.4800000190734863 11.5,
          25.709999084472656 17.020000457763672 7.0,
          25.709999084472656 17.020000457763672 11.199999809265137,
          25.709999084472656 17.020000457763672 11.5,
          25.709999084472656 17.719999313354492 7.0,
          25.709999084472656 17.719999313354492 11.199999809265137,
          25.709999084472656 17.719999313354492 11.5,
          26.40999984741211 1.7800010442733765 7.0,
          26.40999984741211 1.7800010442733765 11.199999809265137,
          26.40999984741211 1.7800010442733765 11.5,
          26.40999984741211 2.4800000190734863 7.0,
          26.40999984741211 2.4800000190734863 11.199999809265137,
          26.40999984741211 2.4800000190734863 11.5,
          26.40999984741211 17.020000457763672 7.0,
          26.40999984741211 17.020000457763672 11.199999809265137,
          26.40999984741211 17.020000457763672 11.5,
          26.40999984741211 17.719999313354492 7.0,
          26.40999984741211 17.719999313354492 11.199999809265137,
          26.40999984741211 17.719999313354492 11.5,
          28.25 1.7800010442733765 7.0,
          28.25 1.7800010442733765 11.199999809265137,
          28.25 1.7800010442733765 11.5,
          28.25 2.4800000190734863 7.0,
          28.25 2.4800000190734863 11.199999809265137,
          28.25 2.4800000190734863 11.5,
          28.25 17.020000457763672 7.0,
          28.25 17.020000457763672 11.199999809265137,
          28.25 17.020000457763672 11.5,
          28.25 17.719999313354492 7.0,
          28.25 17.719999313354492 11.199999809265137,
          28.25 17.719999313354492 11.5,
          28.950000762939453 1.7800010442733765 7.0,
          28.950000762939453 1.7800010442733765 11.199999809265137,
          28.950000762939453 1.7800010442733765 11.5,
          28.950000762939453 2.4800000190734863 7.0,
          28.950000762939453 2.4800000190734863 11.199999809265137,
          28.950000762939453 2.4800000190734863 11.5,
          28.950000762939453 17.020000457763672 7.0,
          28.950000762939453 17.020000457763672 11.199999809265137,
          28.950000762939453 17.020000457763672 11.5,
          28.950000762939453 17.719999313354492 7.0,
          28.950000762939453 17.719999313354492 11.199999809265137,
          28.950000762939453 17.719999313354492 11.5,
          29.8700008392334 0.900000274181366 7.0,
          29.8700008392334 1.340000033378601 7.0,
          29.8700008392334 3.4000000953674316 7.0,
          29.8700008392334 16.100000381469727 7.0,
          29.8700008392334 16.559999465942383 7.0,
          29.8700008392334 18.600000381469727 7.0,
          30.790000915527344 1.7800010442733765 7.0,
          30.790000915527344 1.7800010442733765 11.199999809265137,
          30.790000915527344 1.7800010442733765 11.5,
          30.790000915527344 2.4800000190734863 7.0,
          30.790000915527344 2.4800000190734863 11.199999809265137,
          30.790000915527344 2.4800000190734863 11.5,
          30.790000915527344 17.020000457763672 7.0,
          30.790000915527344 17.020000457763672 11.199999809265137,
          30.790000915527344 17.020000457763672 11.5,
          30.790000915527344 17.719999313354492 7.0,
          30.790000915527344 17.719999313354492 11.199999809265137,
          30.790000915527344 17.719999313354492 11.5,
          31.489999771118164 1.7800010442733765 7.0,
          31.489999771118164 1.7800010442733765 11.199999809265137,
          31.489999771118164 1.7800010442733765 11.5,
          31.489999771118164 2.4800000190734863 7.0,
          31.489999771118164 2.4800000190734863 11.199999809265137,
          31.489999771118164 2.4800000190734863 11.5,
          31.489999771118164 17.020000457763672 7.0,
          31.489999771118164 17.020000457763672 11.199999809265137,
          31.489999771118164 17.020000457763672 11.5,
          31.489999771118164 17.719999313354492 7.0,
          31.489999771118164 17.719999313354492 11.199999809265137,
          31.489999771118164 17.719999313354492 11.5,
          32.40999984741211 0.900000274181366 7.0,
          32.40999984741211 1.340000033378601 7.0,
          32.40999984741211 3.4000000953674316 7.0,
          32.40999984741211 16.100000381469727 7.0,
          32.40999984741211 16.559999465942383 7.0,
          32.40999984741211 18.600000381469727 7.0,
          33.33000183105469 1.7800010442733765 7.0,
          33.33000183105469 1.7800010442733765 11.199999809265137,
          33.33000183105469 1.7800010442733765 11.5,
          33.33000183105469 2.4800000190734863 7.0,
          33.33000183105469 2.4800000190734863 11.199999809265137,
          33.33000183105469 2.4800000190734863 11.5,
          33.33000183105469 17.020000457763672 7.0,
          33.33000183105469 17.020000457763672 11.199999809265137,
          33.33000183105469 17.020000457763672 11.5,
          33.33000183105469 17.719999313354492 7.0,
          33.33000183105469 17.719999313354492 11.199999809265137,
          33.33000183105469 17.719999313354492 11.5,
          34.029998779296875 1.7800010442733765 7.0,
          34.029998779296875 1.7800010442733765 11.199999809265137,
          34.029998779296875 1.7800010442733765 11.5,
          34.029998779296875 2.4800000190734863 7.0,
          34.029998779296875 2.4800000190734863 11.199999809265137,
          34.029998779296875 2.4800000190734863 11.5,
          34.029998779296875 17.020000457763672 7.0,
          34.029998779296875 17.020000457763672 11.199999809265137,
          34.029998779296875 17.020000457763672 11.5,
          34.029998779296875 17.719999313354492 7.0,
          34.029998779296875 17.719999313354492 11.199999809265137,
          34.029998779296875 17.719999313354492 11.5,
          34.95000076293945 0.900000274181366 7.0,
          34.95000076293945 1.340000033378601 7.0,
          34.95000076293945 3.4000000953674316 7.0,
          34.95000076293945 16.100000381469727 7.0,
          34.95000076293945 16.559999465942383 7.0,
          34.95000076293945 18.600000381469727 7.0,
          35.869998931884766 1.7800010442733765 7.0,
          35.869998931884766 1.7800010442733765 11.199999809265137,
          35.869998931884766 1.7800010442733765 11.5,
          35.869998931884766 2.4800000190734863 7.0,
          35.869998931884766 2.4800000190734863 11.199999809265137,
          35.869998931884766 2.4800000190734863 11.5,
          35.869998931884766 17.020000457763672 7.0,
          35.869998931884766 17.020000457763672 11.199999809265137,
          35.869998931884766 17.020000457763672 11.5,
          35.869998931884766 17.719999313354492 7.0,
          35.869998931884766 17.719999313354492 11.199999809265137,
          35.869998931884766 17.719999313354492 11.5,
          36.56999969482422 1.7800010442733765 7.0,
          36.56999969482422 1.7800010442733765 11.199999809265137,
          36.56999969482422 1.7800010442733765 11.5,
          36.56999969482422 2.4800000190734863 7.0,
          36.56999969482422 2.4800000190734863 11.199999809265137,
          36.56999969482422 2.4800000190734863 11.5,
          36.56999969482422 17.020000457763672 7.0,
          36.56999969482422 17.020000457763672 11.199999809265137,
          36.56999969482422 17.020000457763672 11.5,
          36.56999969482422 17.719999313354492 7.0,
          36.56999969482422 17.719999313354492 11.199999809265137,
          36.56999969482422 17.719999313354492 11.5,
          37.4900016784668 0.900000274181366 7.0,
          37.4900016784668 1.340000033378601 7.0,
          37.4900016784668 3.4000000953674316 7.0,
          37.4900016784668 16.100000381469727 7.0,
          37.4900016784668 16.559999465942383 7.0,
          37.4900016784668 18.600000381469727 7.0,
          38.40999984741211 1.7800010442733765 7.0,
          38.40999984741211 1.7800010442733765 11.199999809265137,
          38.40999984741211 1.7800010442733765 11.5,
          38.40999984741211 2.4800000190734863 7.0,
          38.40999984741211 2.4800000190734863 11.199999809265137,
          38.40999984741211 2.4800000190734863 11.5,
          38.40999984741211 17.020000457763672 7.0,
          38.40999984741211 17.020000457763672 11.199999809265137,
          38.40999984741211 17.020000457763672 11.5,
          38.40999984741211 17.719999313354492 7.0,
          38.40999984741211 17.719999313354492 11.199999809265137,
          38.40999984741211 17.719999313354492 11.5,
          39.11000061035156 1.7800010442733765 7.0,
          39.11000061035156 1.7800010442733765 11.199999809265137,
          39.11000061035156 1.7800010442733765 11.5,
          39.11000061035156 2.4800000190734863 7.0,
          39.11000061035156 2.4800000190734863 11.199999809265137,
          39.11000061035156 2.4800000190734863 11.5,
          39.11000061035156 17.020000457763672 7.0,
          39.11000061035156 17.020000457763672 11.199999809265137,
          39.11000061035156 17.020000457763672 11.5,
          39.11000061035156 17.719999313354492 7.0,
          39.11000061035156 17.719999313354492 11.199999809265137,
          39.11000061035156 17.719999313354492 11.5,
          40.029998779296875 0.900000274181366 7.0,
          40.029998779296875 1.340000033378601 7.0,
          40.029998779296875 3.4000000953674316 7.0,
          40.029998779296875 16.100000381469727 7.0,
          40.029998779296875 16.559999465942383 7.0,
          40.029998779296875 18.600000381469727 7.0,
          40.95000076293945 1.7800010442733765 7.0,
          40.95000076293945 1.7800010442733765 11.199999809265137,
          40.95000076293945 1.7800010442733765 11.5,
          40.95000076293945 2.4800000190734863 7.0,
          40.95000076293945 2.4800000190734863 11.199999809265137,
          40.95000076293945 2.4800000190734863 11.5,
          40.95000076293945 17.020000457763672 7.0,
          40.95000076293945 17.020000457763672 11.199999809265137,
          40.95000076293945 17.020000457763672 11.5,
          40.95000076293945 17.719999313354492 7.0,
          40.95000076293945 17.719999313354492 11.199999809265137,
          40.95000076293945 17.719999313354492 11.5,
          41.650001525878906 1.7800010442733765 7.0,
          41.650001525878906 1.7800010442733765 11.199999809265137,
          41.650001525878906 1.7800010442733765 11.5,
          41.650001525878906 2.4800000190734863 7.0,
          41.650001525878906 2.4800000190734863 11.199999809265137,
          41.650001525878906 2.4800000190734863 11.5,
          41.650001525878906 17.020000457763672 7.0,
          41.650001525878906 17.020000457763672 11.199999809265137,
          41.650001525878906 17.020000457763672 11.5,
          41.650001525878906 17.719999313354492 7.0,
          41.650001525878906 17.719999313354492 11.199999809265137,
          41.650001525878906 17.719999313354492 11.5,
          42.349998474121094 0.900000274181366 7.0,
          42.349998474121094 1.340000033378601 7.0,
          42.349998474121094 3.4000000953674316 7.0,
          42.349998474121094 16.100000381469727 7.0,
          42.349998474121094 16.559999465942383 7.0,
          42.349998474121094 18.600000381469727 7.0,
          43.04999923706055 0.900000274181366 7.0,
          43.04999923706055 0.900000274181366 9.5,
          43.04999923706055 1.340000033378601 7.0,
          43.04999923706055 3.4000000953674316 7.0,
          43.04999923706055 3.4000000953674316 9.5,
          43.04999923706055 16.100000381469727 7.0,
          43.04999923706055 16.100000381469727 9.5,
          43.04999923706055 16.559999465942383 7.0,
          43.04999923706055 18.600000381469727 7.0,
          43.04999923706055 18.600000381469727 9.5 ] }
        coordIndex [
          0, 1, 2, -1,
          0, 2, 34, -1,
          0, 34, 1, -1,
          1, 4, 2, -1,
          1, 34, 64, -1,
          1, 64, 94, -1,
          1, 94, 124, -1,
          1, 124, 154, -1,
          1, 154, 184, -1,
          1, 184, 214, -1,
          1, 214, 455, -1,
          2, 3, 13, -1,
          2, 4, 3, -1,
          2, 10, 35, -1,
          2, 13, 10, -1,
          2, 35, 34, -1,
          3, 4, 36, -1,
          3, 25, 13, -1,
          3, 36, 25, -1,
          4, 66, 36, -1,
          4, 96, 66, -1,
          4, 126, 96, -1,
          4, 156, 126, -1,
          4, 186, 156, -1,
          4, 216, 186, -1,
          4, 246, 216, -1,
          4, 458, 246, -1,
          5, 6, 7, -1,
          5, 7, 37, -1,
          5, 37, 6, -1,
          6, 9, 7, -1,
          6, 37, 67, -1,
          6, 67, 97, -1,
          6, 97, 127, -1,
          6, 127, 157, -1,
          6, 157, 187, -1,
          6, 187, 217, -1,
          6, 217, 460, -1,
          7, 8, 19, -1,
          7, 9, 8, -1,
          7, 16, 38, -1,
          7, 19, 16, -1,
          7, 38, 37, -1,
          8, 9, 39, -1,
          8, 31, 19, -1,
          8, 39, 31, -1,
          9, 69, 39, -1,
          9, 99, 69, -1,
          9, 129, 99, -1,
          9, 159, 129, -1,
          9, 189, 159, -1,
          9, 219, 189, -1,
          9, 249, 219, -1,
          9, 463, 249, -1,
          10, 22, 35, -1,
          11, 12, 14, -1,
          11, 23, 24, -1,
          11, 24, 12, -1,
          12, 15, 14, -1,
          14, 15, 26, -1,
          15, 27, 26, -1,
          16, 28, 38, -1,
          17, 18, 20, -1,
          17, 29, 30, -1,
          17, 30, 18, -1,
          18, 21, 20, -1,
          20, 21, 32, -1,
          21, 33, 32, -1,
          22, 25, 36, -1,
          22, 36, 35, -1,
          23, 26, 27, -1,
          23, 27, 24, -1,
          28, 31, 39, -1,
          28, 39, 38, -1,
          29, 32, 33, -1,
          29, 33, 30, -1,
          34, 35, 64, -1,
          35, 36, 43, -1,
          35, 40, 65, -1,
          35, 43, 40, -1,
          35, 65, 64, -1,
          36, 55, 43, -1,
          36, 66, 55, -1,
          37, 38, 67, -1,
          38, 39, 49, -1,
          38, 46, 68, -1,
          38, 49, 46, -1,
          38, 68, 67, -1,
          39, 61, 49, -1,
          39, 69, 61, -1,
          40, 52, 65, -1,
          41, 42, 44, -1,
          41, 53, 54, -1,
          41, 54, 42, -1,
          42, 45, 44, -1,
          44, 45, 56, -1,
          45, 57, 56, -1,
          46, 58, 68, -1,
          47, 48, 50, -1,
          47, 59, 60, -1,
          47, 60, 48, -1,
          48, 51, 50, -1,
          50, 51, 62, -1,
          51, 63, 62, -1,
          52, 55, 66, -1,
          52, 66, 65, -1,
          53, 56, 57, -1,
          53, 57, 54, -1,
          58, 61, 69, -1,
          58, 69, 68, -1,
          59, 62, 63, -1,
          59, 63, 60, -1,
          64, 65, 94, -1,
          65, 66, 73, -1,
          65, 70, 95, -1,
          65, 73, 70, -1,
          65, 95, 94, -1,
          66, 85, 73, -1,
          66, 96, 85, -1,
          67, 68, 97, -1,
          68, 69, 79, -1,
          68, 76, 98, -1,
          68, 79, 76, -1,
          68, 98, 97, -1,
          69, 91, 79, -1,
          69, 99, 91, -1,
          70, 82, 95, -1,
          71, 72, 74, -1,
          71, 83, 84, -1,
          71, 84, 72, -1,
          72, 75, 74, -1,
          74, 75, 86, -1,
          75, 87, 86, -1,
          76, 88, 98, -1,
          77, 78, 80, -1,
          77, 89, 90, -1,
          77, 90, 78, -1,
          78, 81, 80, -1,
          80, 81, 92, -1,
          81, 93, 92, -1,
          82, 85, 96, -1,
          82, 96, 95, -1,
          83, 86, 87, -1,
          83, 87, 84, -1,
          88, 91, 99, -1,
          88, 99, 98, -1,
          89, 92, 93, -1,
          89, 93, 90, -1,
          94, 95, 124, -1,
          95, 96, 103, -1,
          95, 100, 125, -1,
          95, 103, 100, -1,
          95, 125, 124, -1,
          96, 115, 103, -1,
          96, 126, 115, -1,
          97, 98, 127, -1,
          98, 99, 109, -1,
          98, 106, 128, -1,
          98, 109, 106, -1,
          98, 128, 127, -1,
          99, 121, 109, -1,
          99, 129, 121, -1,
          100, 112, 125, -1,
          101, 102, 104, -1,
          101, 113, 114, -1,
          101, 114, 102, -1,
          102, 105, 104, -1,
          104, 105, 116, -1,
          105, 117, 116, -1,
          106, 118, 128, -1,
          107, 108, 110, -1,
          107, 119, 120, -1,
          107, 120, 108, -1,
          108, 111, 110, -1,
          110, 111, 122, -1,
          111, 123, 122, -1,
          112, 115, 126, -1,
          112, 126, 125, -1,
          113, 116, 117, -1,
          113, 117, 114, -1,
          118, 121, 129, -1,
          118, 129, 128, -1,
          119, 122, 123, -1,
          119, 123, 120, -1,
          124, 125, 154, -1,
          125, 126, 133, -1,
          125, 130, 155, -1,
          125, 133, 130, -1,
          125, 155, 154, -1,
          126, 145, 133, -1,
          126, 156, 145, -1,
          127, 128, 157, -1,
          128, 129, 139, -1,
          128, 136, 158, -1,
          128, 139, 136, -1,
          128, 158, 157, -1,
          129, 151, 139, -1,
          129, 159, 151, -1,
          130, 142, 155, -1,
          131, 132, 134, -1,
          131, 143, 144, -1,
          131, 144, 132, -1,
          132, 135, 134, -1,
          134, 135, 146, -1,
          135, 147, 146, -1,
          136, 148, 158, -1,
          137, 138, 140, -1,
          137, 149, 150, -1,
          137, 150, 138, -1,
          138, 141, 140, -1,
          140, 141, 152, -1,
          141, 153, 152, -1,
          142, 145, 156, -1,
          142, 156, 155, -1,
          143, 146, 147, -1,
          143, 147, 144, -1,
          148, 151, 159, -1,
          148, 159, 158, -1,
          149, 152, 153, -1,
          149, 153, 150, -1,
          154, 155, 184, -1,
          155, 156, 163, -1,
          155, 160, 185, -1,
          155, 163, 160, -1,
          155, 185, 184, -1,
          156, 175, 163, -1,
          156, 186, 175, -1,
          157, 158, 187, -1,
          158, 159, 169, -1,
          158, 166, 188, -1,
          158, 169, 166, -1,
          158, 188, 187, -1,
          159, 181, 169, -1,
          159, 189, 181, -1,
          160, 172, 185, -1,
          161, 162, 164, -1,
          161, 173, 174, -1,
          161, 174, 162, -1,
          162, 165, 164, -1,
          164, 165, 176, -1,
          165, 177, 176, -1,
          166, 178, 188, -1,
          167, 168, 170, -1,
          167, 179, 180, -1,
          167, 180, 168, -1,
          168, 171, 170, -1,
          170, 171, 182, -1,
          171, 183, 182, -1,
          172, 175, 186, -1,
          172, 186, 185, -1,
          173, 176, 177, -1,
          173, 177, 174, -1,
          178, 181, 189, -1,
          178, 189, 188, -1,
          179, 182, 183, -1,
          179, 183, 180, -1,
          184, 185, 214, -1,
          185, 186, 193, -1,
          185, 190, 215, -1,
          185, 193, 190, -1,
          185, 215, 214, -1,
          186, 205, 193, -1,
          186, 216, 205, -1,
          187, 188, 217, -1,
          188, 189, 199, -1,
          188, 196, 218, -1,
          188, 199, 196, -1,
          188, 218, 217, -1,
          189, 211, 199, -1,
          189, 219, 211, -1,
          190, 202, 215, -1,
          191, 192, 194, -1,
          191, 203, 204, -1,
          191, 204, 192, -1,
          192, 195, 194, -1,
          194, 195, 206, -1,
          195, 207, 206, -1,
          196, 208, 218, -1,
          197, 198, 200, -1,
          197, 209, 210, -1,
          197, 210, 198, -1,
          198, 201, 200, -1,
          200, 201, 212, -1,
          201, 213, 212, -1,
          202, 205, 216, -1,
          202, 216, 215, -1,
          203, 206, 207, -1,
          203, 207, 204, -1,
          208, 211, 219, -1,
          208, 219, 218, -1,
          209, 212, 213, -1,
          214, 215, 244, -1,
          214, 244, 455, -1,
          215, 216, 223, -1,
          215, 220, 245, -1,
          215, 223, 220, -1,
          215, 245, 244, -1,
          216, 235, 223, -1,
          216, 246, 235, -1,
          217, 218, 247, -1,
          217, 247, 460, -1,
          218, 219, 229, -1,
          218, 226, 248, -1,
          218, 229, 226, -1,
          218, 248, 247, -1,
          219, 241, 229, -1,
          219, 249, 241, -1,
          220, 232, 245, -1,
          221, 222, 224, -1,
          221, 233, 234, -1,
          221, 234, 222, -1,
          222, 225, 224, -1,
          224, 225, 236, -1,
          225, 237, 236, -1,
          226, 238, 248, -1,
          227, 228, 230, -1,
          227, 239, 240, -1,
          227, 240, 228, -1,
          228, 231, 230, -1,
          230, 231, 242, -1,
          231, 243, 242, -1,
          232, 235, 246, -1,
          232, 246, 245, -1,
          233, 236, 237, -1,
          233, 237, 234, -1,
          238, 241, 249, -1,
          238, 249, 248, -1,
          239, 242, 243, -1,
          239, 243, 240, -1,
          244, 245, 298, -1,
          244, 298, 455, -1,
          245, 246, 253, -1,
          245, 250, 262, -1,
          245, 253, 250, -1,
          245, 262, 274, -1,
          245, 274, 299, -1,
          245, 299, 298, -1,
          246, 265, 253, -1,
          246, 300, 265, -1,
          246, 458, 300, -1,
          247, 248, 301, -1,
          247, 301, 460, -1,
          248, 249, 259, -1,
          248, 256, 268, -1,
          248, 259, 256, -1,
          248, 268, 280, -1,
          248, 280, 302, -1,
          248, 302, 301, -1,
          249, 271, 259, -1,
          249, 303, 271, -1,
          249, 463, 303, -1,
          251, 252, 254, -1,
          251, 263, 264, -1,
          251, 264, 252, -1,
          252, 255, 254, -1,
          254, 255, 266, -1,
          255, 267, 266, -1,
          257, 258, 260, -1,
          257, 269, 270, -1,
          257, 270, 258, -1,
          258, 261, 260, -1,
          260, 261, 272, -1,
          261, 273, 272, -1,
          262, 265, 277, -1,
          262, 277, 274, -1,
          263, 266, 267, -1,
          263, 267, 264, -1,
          265, 300, 277, -1,
          268, 271, 283, -1,
          268, 283, 280, -1,
          269, 272, 273, -1,
          269, 273, 270, -1,
          271, 303, 283, -1,
          274, 286, 299, -1,
          275, 276, 278, -1,
          275, 287, 288, -1,
          275, 288, 276, -1,
          276, 279, 278, -1,
          277, 300, 289, -1,
          278, 279, 290, -1,
          279, 291, 290, -1,
          280, 292, 302, -1,
          281, 282, 284, -1,
          281, 293, 294, -1,
          281, 294, 282, -1,
          282, 285, 284, -1,
          283, 303, 295, -1,
          284, 285, 296, -1,
          285, 297, 296, -1,
          286, 289, 300, -1,
          286, 300, 299, -1,
          287, 290, 291, -1,
          287, 291, 288, -1,
          292, 295, 303, -1,
          292, 303, 302, -1,
          293, 296, 297, -1,
          298, 299, 328, -1,
          298, 328, 455, -1,
          299, 300, 307, -1,
          299, 304, 329, -1,
          299, 307, 304, -1,
          299, 329, 328, -1,
          300, 319, 307, -1,
          300, 330, 319, -1,
          300, 458, 330, -1,
          301, 302, 331, -1,
          301, 331, 460, -1,
          302, 303, 313, -1,
          302, 310, 332, -1,
          302, 313, 310, -1,
          302, 332, 331, -1,
          303, 325, 313, -1,
          303, 333, 325, -1,
          303, 463, 333, -1,
          304, 316, 329, -1,
          305, 306, 308, -1,
          305, 317, 318, -1,
          305, 318, 306, -1,
          306, 309, 308, -1,
          308, 309, 320, -1,
          309, 321, 320, -1,
          310, 322, 332, -1,
          311, 312, 314, -1,
          311, 323, 324, -1,
          311, 324, 312, -1,
          312, 315, 314, -1,
          314, 315, 326, -1,
          315, 327, 326, -1,
          316, 319, 330, -1,
          316, 330, 329, -1,
          317, 320, 321, -1,
          317, 321, 318, -1,
          322, 325, 333, -1,
          322, 333, 332, -1,
          323, 326, 327, -1,
          328, 329, 358, -1,
          328, 358, 455, -1,
          329, 330, 337, -1,
          329, 334, 359, -1,
          329, 337, 334, -1,
          329, 359, 358, -1,
          330, 349, 337, -1,
          330, 360, 349, -1,
          330, 458, 360, -1,
          331, 332, 361, -1,
          331, 361, 460, -1,
          332, 333, 343, -1,
          332, 340, 362, -1,
          332, 343, 340, -1,
          332, 362, 361, -1,
          333, 355, 343, -1,
          333, 363, 355, -1,
          333, 463, 363, -1,
          334, 346, 359, -1,
          335, 336, 338, -1,
          335, 347, 348, -1,
          335, 348, 336, -1,
          336, 339, 338, -1,
          338, 339, 350, -1,
          339, 351, 350, -1,
          340, 352, 362, -1,
          341, 342, 344, -1,
          341, 353, 354, -1,
          341, 354, 342, -1,
          342, 345, 344, -1,
          344, 345, 356, -1,
          345, 357, 356, -1,
          346, 349, 360, -1,
          346, 360, 359, -1,
          347, 350, 351, -1,
          347, 351, 348, -1,
          352, 355, 363, -1,
          352, 363, 362, -1,
          353, 356, 357, -1,
          353, 357, 354, -1,
          358, 359, 388, -1,
          358, 388, 455, -1,
          359, 360, 367, -1,
          359, 364, 389, -1,
          359, 367, 364, -1,
          359, 389, 388, -1,
          360, 379, 367, -1,
          360, 390, 379, -1,
          360, 458, 390, -1,
          361, 362, 391, -1,
          361, 391, 460, -1,
          362, 363, 373, -1,
          362, 370, 392, -1,
          362, 373, 370, -1,
          362, 392, 391, -1,
          363, 385, 373, -1,
          363, 393, 385, -1,
          363, 463, 393, -1,
          364, 376, 389, -1,
          365, 366, 368, -1,
          365, 377, 378, -1,
          365, 378, 366, -1,
          366, 369, 368, -1,
          368, 369, 380, -1,
          369, 381, 380, -1,
          370, 382, 392, -1,
          371, 372, 374, -1,
          371, 383, 384, -1,
          371, 384, 372, -1,
          372, 375, 374, -1,
          374, 375, 386, -1,
          375, 387, 386, -1,
          376, 379, 390, -1,
          376, 390, 389, -1,
          377, 380, 381, -1,
          377, 381, 378, -1,
          382, 385, 393, -1,
          382, 393, 392, -1,
          383, 386, 387, -1,
          383, 387, 384, -1,
          388, 389, 418, -1,
          388, 418, 455, -1,
          389, 390, 397, -1,
          389, 394, 419, -1,
          389, 397, 394, -1,
          389, 419, 418, -1,
          390, 409, 397, -1,
          390, 420, 409, -1,
          390, 458, 420, -1,
          391, 392, 421, -1,
          391, 421, 460, -1,
          392, 393, 403, -1,
          392, 400, 422, -1,
          392, 403, 400, -1,
          392, 422, 421, -1,
          393, 415, 403, -1,
          393, 423, 415, -1,
          393, 463, 423, -1,
          394, 406, 419, -1,
          395, 396, 398, -1,
          395, 407, 408, -1,
          395, 408, 396, -1,
          396, 399, 398, -1,
          398, 399, 410, -1,
          399, 411, 410, -1,
          400, 412, 422, -1,
          401, 402, 404, -1,
          401, 413, 414, -1,
          401, 414, 402, -1,
          402, 405, 404, -1,
          404, 405, 416, -1,
          405, 417, 416, -1,
          406, 409, 420, -1,
          406, 420, 419, -1,
          407, 410, 411, -1,
          407, 411, 408, -1,
          412, 415, 423, -1,
          412, 423, 422, -1,
          413, 416, 417, -1,
          418, 419, 448, -1,
          418, 448, 455, -1,
          419, 420, 427, -1,
          419, 424, 449, -1,
          419, 427, 424, -1,
          419, 449, 448, -1,
          420, 439, 427, -1,
          420, 450, 439, -1,
          420, 458, 450, -1,
          421, 422, 451, -1,
          421, 451, 460, -1,
          422, 423, 433, -1,
          422, 430, 452, -1,
          422, 433, 430, -1,
          422, 452, 451, -1,
          423, 445, 433, -1,
          423, 453, 445, -1,
          423, 463, 453, -1,
          424, 436, 449, -1,
          425, 426, 428, -1,
          425, 437, 438, -1,
          425, 438, 426, -1,
          426, 429, 428, -1,
          428, 429, 440, -1,
          429, 441, 440, -1,
          430, 442, 452, -1,
          431, 432, 434, -1,
          431, 443, 444, -1,
          431, 444, 432, -1,
          432, 435, 434, -1,
          432, 444, 447, -1,
          432, 447, 435, -1,
          434, 435, 446, -1,
          435, 447, 446, -1,
          436, 439, 450, -1,
          436, 450, 449, -1,
          437, 440, 441, -1,
          437, 441, 438, -1,
          442, 445, 453, -1,
          442, 453, 452, -1,
          443, 446, 447, -1,
          443, 447, 444, -1,
          448, 449, 454, -1,
          448, 454, 455, -1,
          449, 450, 456, -1,
          449, 456, 454, -1,
          450, 457, 456, -1,
          450, 458, 457, -1,
          451, 452, 459, -1,
          451, 459, 460, -1,
          452, 453, 461, -1,
          452, 461, 459, -1,
          453, 462, 461, -1,
          453, 463, 462, -1,
          454, 456, 455, -1,
          455, 456, 458, -1,
          456, 457, 458, -1,
          459, 461, 460, -1,
          460, 461, 463, -1,
          461, 462, 463, -1 ]
        normal Normal { vector [
          -0.5773502691896258 -0.5773502691896258 -0.5773502691896258,
          -0.2279211529192759 -0.9116846116771036 -0.3418817293789138,
          -0.5144957554275265 0.0 -0.8574929257125441,
          -0.30151134457776363 0.30151134457776363 -0.9045340337332909,
          -0.19900743804199783 0.8955334711889903 -0.39801487608399566,
          -0.5773502691896258 -0.5773502691896258 -0.5773502691896258,
          -0.2182178902359924 -0.8728715609439696 -0.4364357804719848,
          -0.5144957554275265 0.0 -0.8574929257125441,
          -0.30151134457776363 0.30151134457776363 -0.9045340337332909,
          -0.211999576001272 0.953998092005724 -0.211999576001272,
          -0.30151134457776363 -0.30151134457776363 -0.9045340337332909,
          -0.2672612419124244 -0.5345224838248488 0.8017837257372732,
          -0.6666666666666666 -0.3333333333333333 0.6666666666666666,
          -0.48507125007266594 0.48507125007266594 -0.7276068751089989,
          -0.6666666666666666 0.3333333333333333 0.6666666666666666,
          -0.4082482904638631 0.8164965809277261 0.4082482904638631,
          -0.5345224838248488 -0.2672612419124244 -0.8017837257372732,
          -0.2672612419124244 -0.5345224838248488 0.8017837257372732,
          -0.6666666666666666 -0.3333333333333333 0.6666666666666666,
          -0.6396021490668313 0.42640143271122083 -0.6396021490668313,
          -0.6666666666666666 0.3333333333333333 0.6666666666666666,
          -0.4082482904638631 0.8164965809277261 0.4082482904638631,
          0.48507125007266594 -0.48507125007266594 -0.7276068751089989,
          0.5345224838248488 -0.2672612419124244 0.8017837257372732,
          0.4082482904638631 -0.8164965809277261 0.4082482904638631,
          0.30151134457776363 0.30151134457776363 -0.9045340337332909,
          0.2182178902359924 0.4364357804719848 0.8728715609439696,
          0.6666666666666666 0.3333333333333333 0.6666666666666666,
          0.2672612419124244 -0.5345224838248488 -0.8017837257372732,
          0.5345224838248488 -0.2672612419124244 0.8017837257372732,
          0.4082482904638631 -0.8164965809277261 0.4082482904638631,
          0.6882472016116852 0.22941573387056174 -0.6882472016116852,
          0.2182178902359924 0.4364357804719848 0.8728715609439696,
          0.6666666666666666 0.3333333333333333 0.6666666666666666,
          0.0 -0.5547001962252291 -0.8320502943378437,
          0.0 0.0 -1.0,
          0.0 0.31622776601683794 -0.9486832980505138,
          0.0 -0.5547001962252291 -0.8320502943378437,
          0.0 0.0 -1.0,
          0.0 0.31622776601683794 -0.9486832980505138,
          -0.30151134457776363 -0.30151134457776363 -0.9045340337332909,
          -0.2672612419124244 -0.5345224838248488 0.8017837257372732,
          -0.6666666666666666 -0.3333333333333333 0.6666666666666666,
          -0.48507125007266594 0.48507125007266594 -0.7276068751089989,
          -0.6666666666666666 0.3333333333333333 0.6666666666666666,
          -0.4082482904638631 0.8164965809277261 0.4082482904638631,
          -0.5345224838248488 -0.2672612419124244 -0.8017837257372732,
          -0.2672612419124244 -0.5345224838248488 0.8017837257372732,
          -0.6666666666666666 -0.3333333333333333 0.6666666666666666,
          -0.6396021490668313 0.42640143271122083 -0.6396021490668313,
          -0.6666666666666666 0.3333333333333333 0.6666666666666666,
          -0.4082482904638631 0.8164965809277261 0.4082482904638631,
          0.48507125007266594 -0.48507125007266594 -0.7276068751089989,
          0.5345224838248488 -0.2672612419124244 0.8017837257372732,
          0.4082482904638631 -0.8164965809277261 0.4082482904638631,
          0.30151134457776363 0.30151134457776363 -0.9045340337332909,
          0.2182178902359924 0.4364357804719848 0.8728715609439696,
          0.6666666666666666 0.3333333333333333 0.6666666666666666,
          0.2672612419124244 -0.5345224838248488 -0.8017837257372732,
          0.5345224838248488 -0.2672612419124244 0.8017837257372732,
          0.4082482904638631 -0.8164965809277261 0.4082482904638631,
          0.6882472016116852 0.22941573387056174 -0.6882472016116852,
          0.2182178902359924 0.4364357804719848 0.8728715609439696,
          0.6666666666666666 0.3333333333333333 0.6666666666666666,
          0.0 -0.5547001962252291 -0.8320502943378437,
          0.0 0.0 -1.0,
          0.0 0.31622776601683794 -0.9486832980505138,
          0.0 -0.5547001962252291 -0.8320502943378437,
          0.0 0.0 -1.0,
          0.0 0.31622776601683794 -0.9486832980505138,
          -0.30151134457776363 -0.30151134457776363 -0.9045340337332909,
          -0.2672612419124244 -0.5345224838248488 0.8017837257372732,
          -0.6666666666666666 -0.3333333333333333 0.6666666666666666,
          -0.48507125007266594 0.48507125007266594 -0.7276068751089989,
          -0.6666666666666666 0.3333333333333333 0.6666666666666666,
          -0.4082482904638631 0.8164965809277261 0.4082482904638631,
          -0.5345224838248488 -0.2672612419124244 -0.8017837257372732,
          -0.2672612419124244 -0.5345224838248488 0.8017837257372732,
          -0.6666666666666666 -0.3333333333333333 0.6666666666666666,
          -0.6396021490668313 0.42640143271122083 -0.6396021490668313,
          -0.6666666666666666 0.3333333333333333 0.6666666666666666,
          -0.4082482904638631 0.8164965809277261 0.4082482904638631,
          0.48507125007266594 -0.48507125007266594 -0.7276068751089989,
          0.5345224838248488 -0.2672612419124244 0.8017837257372732,
          0.4082482904638631 -0.8164965809277261 0.4082482904638631,
          0.30151134457776363 0.30151134457776363 -0.9045340337332909,
          0.2182178902359924 0.4364357804719848 0.8728715609439696,
          0.6666666666666666 0.3333333333333333 0.6666666666666666,
          0.2672612419124244 -0.5345224838248488 -0.8017837257372732,
          0.5345224838248488 -0.2672612419124244 0.8017837257372732,
          0.4082482904638631 -0.8164965809277261 0.4082482904638631,
          0.6882472016116852 0.22941573387056174 -0.6882472016116852,
          0.2182178902359924 0.4364357804719848 0.8728715609439696,
          0.6666666666666666 0.3333333333333333 0.6666666666666666,
          0.0 -0.5547001962252291 -0.8320502943378437,
          0.0 0.0 -1.0,
          0.0 0.31622776601683794 -0.9486832980505138,
          0.0 -0.5547001962252291 -0.8320502943378437,
          0.0 0.0 -1.0,
          0.0 0.31622776601683794 -0.9486832980505138,
          -0.30151134457776363 -0.30151134457776363 -0.9045340337332909,
          -0.2672612419124244 -0.5345224838248488 0.8017837257372732,
          -0.6666666666666666 -0.3333333333333333 0.6666666666666666,
          -0.48507125007266594 0.48507125007266594 -0.7276068751089989,
          -0.6666666666666666 0.3333333333333333 0.6666666666666666,
          -0.4082482904638631 0.8164965809277261 0.4082482904638631,
          -0.5345224838248488 -0.2672612419124244 -0.8017837257372732,
          -0.2672612419124244 -0.5345224838248488 0.8017837257372732,
          -0.6666666666666666 -0.3333333333333333 0.6666666666666666,
          -0.6396021490668313 0.42640143271122083 -0.6396021490668313,
          -0.6666666666666666 0.3333333333333333 0.6666666666666666,
          -0.4082482904638631 0.8164965809277261 0.4082482904638631,
          0.48507125007266594 -0.48507125007266594 -0.7276068751089989,
          0.5345224838248488 -0.2672612419124244 0.8017837257372732,
          0.4082482904638631 -0.8164965809277261 0.4082482904638631,
          0.30151134457776363 0.30151134457776363 -0.9045340337332909,
          0.2182178902359924 0.4364357804719848 0.8728715609439696,
          0.6666666666666666 0.3333333333333333 0.6666666666666666,
          0.2672612419124244 -0.5345224838248488 -0.8017837257372732,
          0.5345224838248488 -0.2672612419124244 0.8017837257372732,
          0.4082482904638631 -0.8164965809277261 0.4082482904638631,
          0.6882472016116852 0.22941573387056174 -0.6882472016116852,
          0.2182178902359924 0.4364357804719848 0.8728715609439696,
          0.6666666666666666 0.3333333333333333 0.6666666666666666,
          0.0 -0.5547001962252291 -0.8320502943378437,
          0.0 0.0 -1.0,
          0.0 0.31622776601683794 -0.9486832980505138,
          0.0 -0.5547001962252291 -0.8320502943378437,
          0.0 0.0 -1.0,
          0.0 0.31622776601683794 -0.9486832980505138,
          -0.30151134457776363 -0.30151134457776363 -0.9045340337332909,
          -0.2672612419124244 -0.5345224838248488 0.8017837257372732,
          -0.6666666666666666 -0.3333333333333333 0.6666666666666666,
          -0.48507125007266594 0.48507125007266594 -0.7276068751089989,
          -0.4364357804719848 0.2182178902359924 0.8728715609439696,
          -0.4082482904638631 0.8164965809277261 0.4082482904638631,
          -0.5345224838248488 -0.2672612419124244 -0.8017837257372732,
          -0.2672612419124244 -0.5345224838248488 0.8017837257372732,
          -0.6666666666666666 -0.3333333333333333 0.6666666666666666,
          -0.6396021490668313 0.42640143271122083 -0.6396021490668313,
          -0.6666666666666666 0.3333333333333333 0.6666666666666666,
          -0.4082482904638631 0.8164965809277261 0.4082482904638631,
          0.48507125007266594 -0.48507125007266594 -0.7276068751089989,
          0.5345224838248488 -0.2672612419124244 0.8017837257372732,
          0.4082482904638631 -0.8164965809277261 0.4082482904638631,
          0.30151134457776363 0.30151134457776363 -0.9045340337332909,
          0.2182178902359924 0.4364357804719848 0.8728715609439696,
          0.6666666666666666 0.3333333333333333 0.6666666666666666,
          0.2672612419124244 -0.5345224838248488 -0.8017837257372732,
          0.5345224838248488 -0.2672612419124244 0.8017837257372732,
          0.4082482904638631 -0.8164965809277261 0.4082482904638631,
          0.6882472016116852 0.22941573387056174 -0.6882472016116852,
          0.2182178902359924 0.4364357804719848 0.8728715609439696,
          0.6666666666666666 0.3333333333333333 0.6666666666666666,
          0.0 -0.5547001962252291 -0.8320502943378437,
          0.0 0.0 -1.0,
          0.0 0.31622776601683794 -0.9486832980505138,
          0.0 -0.5547001962252291 -0.8320502943378437,
          0.0 0.0 -1.0,
          0.0 0.31622776601683794 -0.9486832980505138,
          -0.30151134457776363 -0.30151134457776363 -0.9045340337332909,
          -0.2672612419124244 -0.5345224838248488 0.8017837257372732,
          -0.6666666666666666 -0.3333333333333333 0.6666666666666666,
          -0.48507125007266594 0.48507125007266594 -0.7276068751089989,
          -0.6666666666666666 0.3333333333333333 0.6666666666666666,
          -0.4082482904638631 0.8164965809277261 0.4082482904638631,
          -0.5345224838248488 -0.2672612419124244 -0.8017837257372732,
          -0.2672612419124244 -0.5345224838248488 0.8017837257372732,
          -0.6666666666666666 -0.3333333333333333 0.6666666666666666,
          -0.6396021490668313 0.42640143271122083 -0.6396021490668313,
          -0.6666666666666666 0.3333333333333333 0.6666666666666666,
          -0.4082482904638631 0.8164965809277261 0.4082482904638631,
          0.48507125007266594 -0.48507125007266594 -0.7276068751089989,
          0.5345224838248488 -0.2672612419124244 0.8017837257372732,
          0.4082482904638631 -0.8164965809277261 0.4082482904638631,
          0.30151134457776363 0.30151134457776363 -0.9045340337332909,
          0.2182178902359924 0.4364357804719848 0.8728715609439696,
          0.6666666666666666 0.3333333333333333 0.6666666666666666,
          0.2672612419124244 -0.5345224838248488 -0.8017837257372732,
          0.5345224838248488 -0.2672612419124244 0.8017837257372732,
          0.4082482904638631 -0.8164965809277261 0.4082482904638631,
          0.6882472016116852 0.22941573387056174 -0.6882472016116852,
          0.2182178902359924 0.4364357804719848 0.8728715609439696,
          0.6666666666666666 0.3333333333333333 0.6666666666666666,
          0.0 -0.5547001962252291 -0.8320502943378437,
          0.0 0.0 -1.0,
          0.0 0.31622776601683794 -0.9486832980505138,
          0.0 -0.5547001962252291 -0.8320502943378437,
          0.0 0.0 -1.0,
          0.0 0.31622776601683794 -0.9486832980505138,
          -0.30151134457776363 -0.30151134457776363 -0.9045340337332909,
          -0.2672612419124244 -0.5345224838248488 0.8017837257372732,
          -0.6666666666666666 -0.3333333333333333 0.6666666666666666,
          -0.48507125007266594 0.48507125007266594 -0.7276068751089989,
          -0.6666666666666666 0.3333333333333333 0.6666666666666666,
          -0.4082482904638631 0.8164965809277261 0.4082482904638631,
          -0.5345224838248488 -0.2672612419124244 -0.8017837257372732,
          -0.2672612419124244 -0.5345224838248488 0.8017837257372732,
          -0.6666666666666666 -0.3333333333333333 0.6666666666666666,
          -0.6396021490668313 0.42640143271122083 -0.6396021490668313,
          -0.6666666666666666 0.3333333333333333 0.6666666666666666,
          -0.4082482904638631 0.8164965809277261 0.4082482904638631,
          0.48507125007266594 -0.48507125007266594 -0.7276068751089989,
          0.5345224838248488 -0.2672612419124244 0.8017837257372732,
          0.4082482904638631 -0.8164965809277261 0.4082482904638631,
          0.30151134457776363 0.30151134457776363 -0.9045340337332909,
          0.2182178902359924 0.4364357804719848 0.8728715609439696,
          0.6666666666666666 0.3333333333333333 0.6666666666666666,
          0.2672612419124244 -0.5345224838248488 -0.8017837257372732,
          0.5345224838248488 -0.2672612419124244 0.8017837257372732,
          0.4082482904638631 -0.8164965809277261 0.4082482904638631,
          0.6882472016116852 0.22941573387056174 -0.6882472016116852,
          0.2182178902359924 0.4364357804719848 0.8728715609439696,
          0.6666666666666666 0.3333333333333333 0.6666666666666666,
          0.0 -0.7071067811865476 -0.7071067811865476,
          0.0 0.0 -1.0,
          0.0 0.31622776601683794 -0.9486832980505138,
          0.0 -0.7071067811865476 -0.7071067811865476,
          0.0 0.0 -1.0,
          0.0 0.31622776601683794 -0.9486832980505138,
          -0.30151134457776363 -0.30151134457776363 -0.9045340337332909,
          -0.2672612419124244 -0.5345224838248488 0.8017837257372732,
          -0.6666666666666666 -0.3333333333333333 0.6666666666666666,
          -0.48507125007266594 0.48507125007266594 -0.7276068751089989,
          -0.6666666666666666 0.3333333333333333 0.6666666666666666,
          -0.4082482904638631 0.8164965809277261 0.4082482904638631,
          -0.5345224838248488 -0.2672612419124244 -0.8017837257372732,
          -0.2672612419124244 -0.5345224838248488 0.8017837257372732,
          -0.6666666666666666 -0.3333333333333333 0.6666666666666666,
          -0.6396021490668313 0.42640143271122083 -0.6396021490668313,
          -0.6666666666666666 0.3333333333333333 0.6666666666666666,
          -0.4082482904638631 0.8164965809277261 0.4082482904638631,
          0.48507125007266594 -0.48507125007266594 -0.7276068751089989,
          0.5345224838248488 -0.2672612419124244 0.8017837257372732,
          0.4082482904638631 -0.8164965809277261 0.4082482904638631,
          0.30151134457776363 0.30151134457776363 -0.9045340337332909,
          0.2182178902359924 0.4364357804719848 0.8728715609439696,
          0.6666666666666666 0.3333333333333333 0.6666666666666666,
          0.2672612419124244 -0.5345224838248488 -0.8017837257372732,
          0.5345224838248488 -0.2672612419124244 0.8017837257372732,
          0.4082482904638631 -0.8164965809277261 0.4082482904638631,
          0.6882472016116852 0.22941573387056174 -0.6882472016116852,
          0.2182178902359924 0.4364357804719848 0.8728715609439696,
          0.6666666666666666 0.3333333333333333 0.6666666666666666,
          0.0 -0.5547001962252291 -0.8320502943378437,
          0.0 0.0 -1.0,
          0.0 0.4472135954999579 -0.8944271909999159,
          0.0 -0.5547001962252291 -0.8320502943378437,
          0.0 0.0 -1.0,
          0.0 0.4472135954999579 -0.8944271909999159,
          -0.4082482904638631 -0.4082482904638631 -0.8164965809277261,
          -0.2672612419124244 -0.5345224838248488 0.8017837257372732,
          -0.6666666666666666 -0.3333333333333333 0.6666666666666666,
          -0.48507125007266594 0.48507125007266594 -0.7276068751089989,
          -0.6666666666666666 0.3333333333333333 0.6666666666666666,
          -0.4082482904638631 0.8164965809277261 0.4082482904638631,
          -0.6666666666666666 -0.3333333333333333 -0.6666666666666666,
          -0.2672612419124244 -0.5345224838248488 0.8017837257372732,
          -0.6666666666666666 -0.3333333333333333 0.6666666666666666,
          -0.6396021490668313 0.42640143271122083 -0.6396021490668313,
          -0.6666666666666666 0.3333333333333333 0.6666666666666666,
          -0.4082482904638631 0.8164965809277261 0.4082482904638631,
          0.4082482904638631 -0.4082482904638631 -0.8164965809277261,
          0.4364357804719848 -0.2182178902359924 0.8728715609439696,
          0.4082482904638631 -0.8164965809277261 0.4082482904638631,
          0.23570226039551587 0.23570226039551587 -0.9428090415820635,
          0.2182178902359924 0.4364357804719848 0.8728715609439696,
          0.6666666666666666 0.3333333333333333 0.6666666666666666,
          0.2182178902359924 -0.4364357804719848 -0.8728715609439696,
          0.4364357804719848 -0.2182178902359924 0.8728715609439696,
          0.4082482904638631 -0.8164965809277261 0.4082482904638631,
          0.5883484054145521 0.19611613513818404 -0.7844645405527362,
          0.2672612419124244 0.5345224838248488 0.8017837257372732,
          0.6666666666666666 0.3333333333333333 0.6666666666666666,
          -0.23570226039551587 -0.23570226039551587 -0.9428090415820635,
          -0.2182178902359924 -0.4364357804719848 0.8728715609439696,
          -0.6666666666666666 -0.3333333333333333 0.6666666666666666,
          -0.4082482904638631 0.4082482904638631 -0.8164965809277261,
          -0.5345224838248488 0.2672612419124244 0.8017837257372732,
          -0.4082482904638631 0.8164965809277261 0.4082482904638631,
          -0.4364357804719848 -0.2182178902359924 -0.8728715609439696,
          -0.3333333333333333 -0.6666666666666666 0.6666666666666666,
          -0.6666666666666666 -0.3333333333333333 0.6666666666666666,
          -0.5570860145311556 0.3713906763541037 -0.7427813527082074,
          -0.4364357804719848 0.2182178902359924 0.8728715609439696,
          -0.4082482904638631 0.8164965809277261 0.4082482904638631,
          0.48507125007266594 -0.48507125007266594 -0.7276068751089989,
          0.6666666666666666 -0.3333333333333333 0.6666666666666666,
          0.4082482904638631 -0.8164965809277261 0.4082482904638631,
          0.4082482904638631 0.4082482904638631 -0.8164965809277261,
          0.2182178902359924 0.4364357804719848 0.8728715609439696,
          0.6666666666666666 0.3333333333333333 0.6666666666666666,
          0.2672612419124244 -0.5345224838248488 -0.8017837257372732,
          0.5345224838248488 -0.2672612419124244 0.8017837257372732,
          0.4082482904638631 -0.8164965809277261 0.4082482904638631,
          0.8017837257372732 0.2672612419124244 -0.5345224838248488,
          0.2672612419124244 0.5345224838248488 0.8017837257372732,
          0.6666666666666666 0.3333333333333333 0.6666666666666666,
          0.0 -0.5547001962252291 -0.8320502943378437,
          0.0 0.0 -1.0,
          0.0 0.24253562503633297 -0.9701425001453319,
          0.0 -0.5547001962252291 -0.8320502943378437,
          0.0 0.0 -1.0,
          0.0 0.24253562503633297 -0.9701425001453319,
          -0.30151134457776363 -0.30151134457776363 -0.9045340337332909,
          -0.2672612419124244 -0.5345224838248488 0.8017837257372732,
          -0.6666666666666666 -0.3333333333333333 0.6666666666666666,
          -0.48507125007266594 0.48507125007266594 -0.7276068751089989,
          -0.6666666666666666 0.3333333333333333 0.6666666666666666,
          -0.4082482904638631 0.8164965809277261 0.4082482904638631,
          -0.5345224838248488 -0.2672612419124244 -0.8017837257372732,
          -0.2672612419124244 -0.5345224838248488 0.8017837257372732,
          -0.6666666666666666 -0.3333333333333333 0.6666666666666666,
          -0.6396021490668313 0.42640143271122083 -0.6396021490668313,
          -0.6666666666666666 0.3333333333333333 0.6666666666666666,
          -0.4082482904638631 0.8164965809277261 0.4082482904638631,
          0.48507125007266594 -0.48507125007266594 -0.7276068751089989,
          0.5345224838248488 -0.2672612419124244 0.8017837257372732,
          0.4082482904638631 -0.8164965809277261 0.4082482904638631,
          0.30151134457776363 0.30151134457776363 -0.9045340337332909,
          0.2182178902359924 0.4364357804719848 0.8728715609439696,
          0.6666666666666666 0.3333333333333333 0.6666666666666666,
          0.2672612419124244 -0.5345224838248488 -0.8017837257372732,
          0.5345224838248488 -0.2672612419124244 0.8017837257372732,
          0.4082482904638631 -0.8164965809277261 0.4082482904638631,
          0.6882472016116852 0.22941573387056174 -0.6882472016116852,
          0.2182178902359924 0.4364357804719848 0.8728715609439696,
          0.6666666666666666 0.3333333333333333 0.6666666666666666,
          0.0 -0.5547001962252291 -0.8320502943378437,
          0.0 0.0 -1.0,
          0.0 0.31622776601683794 -0.9486832980505138,
          0.0 -0.5547001962252291 -0.8320502943378437,
          0.0 0.0 -1.0,
          0.0 0.31622776601683794 -0.9486832980505138,
          -0.30151134457776363 -0.30151134457776363 -0.9045340337332909,
          -0.2672612419124244 -0.5345224838248488 0.8017837257372732,
          -0.6666666666666666 -0.3333333333333333 0.6666666666666666,
          -0.48507125007266594 0.48507125007266594 -0.7276068751089989,
          -0.6666666666666666 0.3333333333333333 0.6666666666666666,
          -0.4082482904638631 0.8164965809277261 0.4082482904638631,
          -0.5345224838248488 -0.2672612419124244 -0.8017837257372732,
          -0.2672612419124244 -0.5345224838248488 0.8017837257372732,
          -0.6666666666666666 -0.3333333333333333 0.6666666666666666,
          -0.6396021490668313 0.42640143271122083 -0.6396021490668313,
          -0.6666666666666666 0.3333333333333333 0.6666666666666666,
          -0.4082482904638631 0.8164965809277261 0.4082482904638631,
          0.48507125007266594 -0.48507125007266594 -0.7276068751089989,
          0.5345224838248488 -0.2672612419124244 0.8017837257372732,
          0.4082482904638631 -0.8164965809277261 0.4082482904638631,
          0.30151134457776363 0.30151134457776363 -0.9045340337332909,
          0.2182178902359924 0.4364357804719848 0.8728715609439696,
          0.6666666666666666 0.3333333333333333 0.6666666666666666,
          0.2672612419124244 -0.5345224838248488 -0.8017837257372732,
          0.5345224838248488 -0.2672612419124244 0.8017837257372732,
          0.4082482904638631 -0.8164965809277261 0.4082482904638631,
          0.6882472016116852 0.22941573387056174 -0.6882472016116852,
          0.2182178902359924 0.4364357804719848 0.8728715609439696,
          0.6666666666666666 0.3333333333333333 0.6666666666666666,
          0.0 -0.5547001962252291 -0.8320502943378437,
          0.0 0.0 -1.0,
          0.0 0.31622776601683794 -0.9486832980505138,
          0.0 -0.5547001962252291 -0.8320502943378437,
          0.0 0.0 -1.0,
          0.0 0.31622776601683794 -0.9486832980505138,
          -0.30151134457776363 -0.30151134457776363 -0.9045340337332909,
          -0.2672612419124244 -0.5345224838248488 0.8017837257372732,
          -0.6666666666666666 -0.3333333333333333 0.6666666666666666,
          -0.48507125007266594 0.48507125007266594 -0.7276068751089989,
          -0.6666666666666666 0.3333333333333333 0.6666666666666666,
          -0.4082482904638631 0.8164965809277261 0.4082482904638631,
          -0.5345224838248488 -0.2672612419124244 -0.8017837257372732,
          -0.2672612419124244 -0.5345224838248488 0.8017837257372732,
          -0.6666666666666666 -0.3333333333333333 0.6666666666666666,
          -0.6396021490668313 0.42640143271122083 -0.6396021490668313,
          -0.6666666666666666 0.3333333333333333 0.6666666666666666,
          -0.4082482904638631 0.8164965809277261 0.4082482904638631,
          0.48507125007266594 -0.48507125007266594 -0.7276068751089989,
          0.5345224838248488 -0.2672612419124244 0.8017837257372732,
          0.4082482904638631 -0.8164965809277261 0.4082482904638631,
          0.30151134457776363 0.30151134457776363 -0.9045340337332909,
          0.2182178902359924 0.4364357804719848 0.8728715609439696,
          0.6666666666666666 0.3333333333333333 0.6666666666666666,
          0.2672612419124244 -0.5345224838248488 -0.8017837257372732,
          0.5345224838248488 -0.2672612419124244 0.8017837257372732,
          0.4082482904638631 -0.8164965809277261 0.4082482904638631,
          0.6882472016116852 0.22941573387056174 -0.6882472016116852,
          0.2182178902359924 0.4364357804719848 0.8728715609439696,
          0.6666666666666666 0.3333333333333333 0.6666666666666666,
          0.0 -0.5547001962252291 -0.8320502943378437,
          0.0 0.0 -1.0,
          0.0 0.31622776601683794 -0.9486832980505138,
          0.0 -0.5547001962252291 -0.8320502943378437,
          0.0 0.0 -1.0,
          0.0 0.31622776601683794 -0.9486832980505138,
          -0.30151134457776363 -0.30151134457776363 -0.9045340337332909,
          -0.2672612419124244 -0.5345224838248488 0.8017837257372732,
          -0.6666666666666666 -0.3333333333333333 0.6666666666666666,
          -0.48507125007266594 0.48507125007266594 -0.7276068751089989,
          -0.6666666666666666 0.3333333333333333 0.6666666666666666,
          -0.4082482904638631 0.8164965809277261 0.4082482904638631,
          -0.5345224838248488 -0.2672612419124244 -0.8017837257372732,
          -0.2672612419124244 -0.5345224838248488 0.8017837257372732,
          -0.6666666666666666 -0.3333333333333333 0.6666666666666666,
          -0.6396021490668313 0.42640143271122083 -0.6396021490668313,
          -0.6666666666666666 0.3333333333333333 0.6666666666666666,
          -0.4082482904638631 0.8164965809277261 0.4082482904638631,
          0.48507125007266594 -0.48507125007266594 -0.7276068751089989,
          0.5345224838248488 -0.2672612419124244 0.8017837257372732,
          0.4082482904638631 -0.8164965809277261 0.4082482904638631,
          0.30151134457776363 0.30151134457776363 -0.9045340337332909,
          0.2182178902359924 0.4364357804719848 0.8728715609439696,
          0.6666666666666666 0.3333333333333333 0.6666666666666666,
          0.2672612419124244 -0.5345224838248488 -0.8017837257372732,
          0.5345224838248488 -0.2672612419124244 0.8017837257372732,
          0.4082482904638631 -0.8164965809277261 0.4082482904638631,
          0.6882472016116852 0.22941573387056174 -0.6882472016116852,
          0.2182178902359924 0.4364357804719848 0.8728715609439696,
          0.6666666666666666 0.3333333333333333 0.6666666666666666,
          0.0 -0.5547001962252291 -0.8320502943378437,
          0.0 0.0 -1.0,
          0.0 0.31622776601683794 -0.9486832980505138,
          0.0 -0.5547001962252291 -0.8320502943378437,
          0.0 0.0 -1.0,
          0.0 0.31622776601683794 -0.9486832980505138,
          -0.30151134457776363 -0.30151134457776363 -0.9045340337332909,
          -0.2672612419124244 -0.5345224838248488 0.8017837257372732,
          -0.6666666666666666 -0.3333333333333333 0.6666666666666666,
          -0.48507125007266594 0.48507125007266594 -0.7276068751089989,
          -0.6666666666666666 0.3333333333333333 0.6666666666666666,
          -0.4082482904638631 0.8164965809277261 0.4082482904638631,
          -0.5345224838248488 -0.2672612419124244 -0.8017837257372732,
          -0.2672612419124244 -0.5345224838248488 0.8017837257372732,
          -0.6666666666666666 -0.3333333333333333 0.6666666666666666,
          -0.6396021490668313 0.42640143271122083 -0.6396021490668313,
          -0.6666666666666666 0.3333333333333333 0.6666666666666666,
          -0.4082482904638631 0.8164965809277261 0.4082482904638631,
          0.48507125007266594 -0.48507125007266594 -0.7276068751089989,
          0.5345224838248488 -0.2672612419124244 0.8017837257372732,
          0.4082482904638631 -0.8164965809277261 0.4082482904638631,
          0.30151134457776363 0.30151134457776363 -0.9045340337332909,
          0.2182178902359924 0.4364357804719848 0.8728715609439696,
          0.6666666666666666 0.3333333333333333 0.6666666666666666,
          0.2672612419124244 -0.5345224838248488 -0.8017837257372732,
          0.5345224838248488 -0.2672612419124244 0.8017837257372732,
          0.4082482904638631 -0.8164965809277261 0.4082482904638631,
          0.6882472016116852 0.22941573387056174 -0.6882472016116852,
          0.2182178902359924 0.4364357804719848 0.8728715609439696,
          0.6666666666666666 0.3333333333333333 0.6666666666666666,
          0.0 -0.5547001962252291 -0.8320502943378437,
          0.0 0.0 -1.0,
          0.0 0.3713906763541037 -0.9284766908852594,
          0.0 -0.5547001962252291 -0.8320502943378437,
          0.0 0.0 -1.0,
          0.0 0.3713906763541037 -0.9284766908852594,
          0.4082482904638631 -0.4082482904638631 -0.8164965809277261,
          0.211999576001272 -0.953998092005724 -0.211999576001272,
          0.7071067811865476 0.0 -0.7071067811865476,
          0.5773502691896258 0.5773502691896258 -0.5773502691896258,
          0.2182178902359924 0.8728715609439696 -0.4364357804719848,
          0.4082482904638631 -0.4082482904638631 -0.8164965809277261,
          0.19900743804199783 -0.8955334711889903 -0.39801487608399566,
          0.7071067811865476 0.0 -0.7071067811865476,
          0.5773502691896258 0.5773502691896258 -0.5773502691896258,
          0.2279211529192759 0.9116846116771036 -0.3418817293789138 ] }
        normalIndex [
          0, 1, 2, -1,
          0, 2, 34, -1,
          0, 34, 1, -1,
          1, 4, 2, -1,
          1, 34, 64, -1,
          1, 64, 94, -1,
          1, 94, 124, -1,
          1, 124, 154, -1,
          1, 154, 184, -1,
          1, 184, 214, -1,
          1, 214, 455, -1,
          2, 3, 13, -1,
          2, 4, 3, -1,
          2, 10, 35, -1,
          2, 13, 10, -1,
          2, 35, 34, -1,
          3, 4, 36, -1,
          3, 25, 13, -1,
          3, 36, 25, -1,
          4, 66, 36, -1,
          4, 96, 66, -1,
          4, 126, 96, -1,
          4, 156, 126, -1,
          4, 186, 156, -1,
          4, 216, 186, -1,
          4, 246, 216, -1,
          4, 458, 246, -1,
          5, 6, 7, -1,
          5, 7, 37, -1,
          5, 37, 6, -1,
          6, 9, 7, -1,
          6, 37, 67, -1,
          6, 67, 97, -1,
          6, 97, 127, -1,
          6, 127, 157, -1,
          6, 157, 187, -1,
          6, 187, 217, -1,
          6, 217, 460, -1,
          7, 8, 19, -1,
          7, 9, 8, -1,
          7, 16, 38, -1,
          7, 19, 16, -1,
          7, 38, 37, -1,
          8, 9, 39, -1,
          8, 31, 19, -1,
          8, 39, 31, -1,
          9, 69, 39, -1,
          9, 99, 69, -1,
          9, 129, 99, -1,
          9, 159, 129, -1,
          9, 189, 159, -1,
          9, 219, 189, -1,
          9, 249, 219, -1,
          9, 463, 249, -1,
          10, 22, 35, -1,
          11, 12, 14, -1,
          11, 23, 24, -1,
          11, 24, 12, -1,
          12, 15, 14, -1,
          14, 15, 26, -1,
          15, 27, 26, -1,
          16, 28, 38, -1,
          17, 18, 20, -1,
          17, 29, 30, -1,
          17, 30, 18, -1,
          18, 21, 20, -1,
          20, 21, 32, -1,
          21, 33, 32, -1,
          22, 25, 36, -1,
          22, 36, 35, -1,
          23, 26, 27, -1,
          23, 27, 24, -1,
          28, 31, 39, -1,
          28, 39, 38, -1,
          29, 32, 33, -1,
          29, 33, 30, -1,
          34, 35, 64, -1,
          35, 36, 43, -1,
          35, 40, 65, -1,
          35, 43, 40, -1,
          35, 65, 64, -1,
          36, 55, 43, -1,
          36, 66, 55, -1,
          37, 38, 67, -1,
          38, 39, 49, -1,
          38, 46, 68, -1,
          38, 49, 46, -1,
          38, 68, 67, -1,
          39, 61, 49, -1,
          39, 69, 61, -1,
          40, 52, 65, -1,
          41, 42, 44, -1,
          41, 53, 54, -1,
          41, 54, 42, -1,
          42, 45, 44, -1,
          44, 45, 56, -1,
          45, 57, 56, -1,
          46, 58, 68, -1,
          47, 48, 50, -1,
          47, 59, 60, -1,
          47, 60, 48, -1,
          48, 51, 50, -1,
          50, 51, 62, -1,
          51, 63, 62, -1,
          52, 55, 66, -1,
          52, 66, 65, -1,
          53, 56, 57, -1,
          53, 57, 54, -1,
          58, 61, 69, -1,
          58, 69, 68, -1,
          59, 62, 63, -1,
          59, 63, 60, -1,
          64, 65, 94, -1,
          65, 66, 73, -1,
          65, 70, 95, -1,
          65, 73, 70, -1,
          65, 95, 94, -1,
          66, 85, 73, -1,
          66, 96, 85, -1,
          67, 68, 97, -1,
          68, 69, 79, -1,
          68, 76, 98, -1,
          68, 79, 76, -1,
          68, 98, 97, -1,
          69, 91, 79, -1,
          69, 99, 91, -1,
          70, 82, 95, -1,
          71, 72, 74, -1,
          71, 83, 84, -1,
          71, 84, 72, -1,
          72, 75, 74, -1,
          74, 75, 86, -1,
          75, 87, 86, -1,
          76, 88, 98, -1,
          77, 78, 80, -1,
          77, 89, 90, -1,
          77, 90, 78, -1,
          78, 81, 80, -1,
          80, 81, 92, -1,
          81, 93, 92, -1,
          82, 85, 96, -1,
          82, 96, 95, -1,
          83, 86, 87, -1,
          83, 87, 84, -1,
          88, 91, 99, -1,
          88, 99, 98, -1,
          89, 92, 93, -1,
          89, 93, 90, -1,
          94, 95, 124, -1,
          95, 96, 103, -1,
          95, 100, 125, -1,
          95, 103, 100, -1,
          95, 125, 124, -1,
          96, 115, 103, -1,
          96, 126, 115, -1,
          97, 98, 127, -1,
          98, 99, 109, -1,
          98, 106, 128, -1,
          98, 109, 106, -1,
          98, 128, 127, -1,
          99, 121, 109, -1,
          99, 129, 121, -1,
          100, 112, 125, -1,
          101, 102, 104, -1,
          101, 113, 114, -1,
          101, 114, 102, -1,
          102, 105, 104, -1,
          104, 105, 116, -1,
          105, 117, 116, -1,
          106, 118, 128, -1,
          107, 108, 110, -1,
          107, 119, 120, -1,
          107, 120, 108, -1,
          108, 111, 110, -1,
          110, 111, 122, -1,
          111, 123, 122, -1,
          112, 115, 126, -1,
          112, 126, 125, -1,
          113, 116, 117, -1,
          113, 117, 114, -1,
          118, 121, 129, -1,
          118, 129, 128, -1,
          119, 122, 123, -1,
          119, 123, 120, -1,
          124, 125, 154, -1,
          125, 126, 133, -1,
          125, 130, 155, -1,
          125, 133, 130, -1,
          125, 155, 154, -1,
          126, 145, 133, -1,
          126, 156, 145, -1,
          127, 128, 157, -1,
          128, 129, 139, -1,
          128, 136, 158, -1,
          128, 139, 136, -1,
          128, 158, 157, -1,
          129, 151, 139, -1,
          129, 159, 151, -1,
          130, 142, 155, -1,
          131, 132, 134, -1,
          131, 143, 144, -1,
          131, 144, 132, -1,
          132, 135, 134, -1,
          134, 135, 146, -1,
          135, 147, 146, -1,
          136, 148, 158, -1,
          137, 138, 140, -1,
          137, 149, 150, -1,
          137, 150, 138, -1,
          138, 141, 140, -1,
          140, 141, 152, -1,
          141, 153, 152, -1,
          142, 145, 156, -1,
          142, 156, 155, -1,
          143, 146, 147, -1,
          143, 147, 144, -1,
          148, 151, 159, -1,
          148, 159, 158, -1,
          149, 152, 153, -1,
          149, 153, 150, -1,
          154, 155, 184, -1,
          155, 156, 163, -1,
          155, 160, 185, -1,
          155, 163, 160, -1,
          155, 185, 184, -1,
          156, 175, 163, -1,
          156, 186, 175, -1,
          157, 158, 187, -1,
          158, 159, 169, -1,
          158, 166, 188, -1,
          158, 169, 166, -1,
          158, 188, 187, -1,
          159, 181, 169, -1,
          159, 189, 181, -1,
          160, 172, 185, -1,
          161, 162, 164, -1,
          161, 173, 174, -1,
          161, 174, 162, -1,
          162, 165, 164, -1,
          164, 165, 176, -1,
          165, 177, 176, -1,
          166, 178, 188, -1,
          167, 168, 170, -1,
          167, 179, 180, -1,
          167, 180, 168, -1,
          168, 171, 170, -1,
          170, 171, 182, -1,
          171, 183, 182, -1,
          172, 175, 186, -1,
          172, 186, 185, -1,
          173, 176, 177, -1,
          173, 177, 174, -1,
          178, 181, 189, -1,
          178, 189, 188, -1,
          179, 182, 183, -1,
          179, 183, 180, -1,
          184, 185, 214, -1,
          185, 186, 193, -1,
          185, 190, 215, -1,
          185, 193, 190, -1,
          185, 215, 214, -1,
          186, 205, 193, -1,
          186, 216, 205, -1,
          187, 188, 217, -1,
          188, 189, 199, -1,
          188, 196, 218, -1,
          188, 199, 196, -1,
          188, 218, 217, -1,
          189, 211, 199, -1,
          189, 219, 211, -1,
          190, 202, 215, -1,
          191, 192, 194, -1,
          191, 203, 204, -1,
          191, 204, 192, -1,
          192, 195, 194, -1,
          194, 195, 206, -1,
          195, 207, 206, -1,
          196, 208, 218, -1,
          197, 198, 200, -1,
          197, 209, 210, -1,
          197, 210, 198, -1,
          198, 201, 200, -1,
          200, 201, 212, -1,
          201, 213, 212, -1,
          202, 205, 216, -1,
          202, 216, 215, -1,
          203, 206, 207, -1,
          203, 207, 204, -1,
          208, 211, 219, -1,
          208, 219, 218, -1,
          209, 212, 213, -1,
          214, 215, 244, -1,
          214, 244, 455, -1,
          215, 216, 223, -1,
          215, 220, 245, -1,
          215, 223, 220, -1,
          215, 245, 244, -1,
          216, 235, 223, -1,
          216, 246, 235, -1,
          217, 218, 247, -1,
          217, 247, 460, -1,
          218, 219, 229, -1,
          218, 226, 248, -1,
          218, 229, 226, -1,
          218, 248, 247, -1,
          219, 241, 229, -1,
          219, 249, 241, -1,
          220, 232, 245, -1,
          221, 222, 224, -1,
          221, 233, 234, -1,
          221, 234, 222, -1,
          222, 225, 224, -1,
          224, 225, 236, -1,
          225, 237, 236, -1,
          226, 238, 248, -1,
          227, 228, 230, -1,
          227, 239, 240, -1,
          227, 240, 228, -1,
          228, 231, 230, -1,
          230, 231, 242, -1,
          231, 243, 242, -1,
          232, 235, 246, -1,
          232, 246, 245, -1,
          233, 236, 237, -1,
          233, 237, 234, -1,
          238, 241, 249, -1,
          238, 249, 248, -1,
          239, 242, 243, -1,
          239, 243, 240, -1,
          244, 245, 298, -1,
          244, 298, 455, -1,
          245, 246, 253, -1,
          245, 250, 262, -1,
          245, 253, 250, -1,
          245, 262, 274, -1,
          245, 274, 299, -1,
          245, 299, 298, -1,
          246, 265, 253, -1,
          246, 300, 265, -1,
          246, 458, 300, -1,
          247, 248, 301, -1,
          247, 301, 460, -1,
          248, 249, 259, -1,
          248, 256, 268, -1,
          248, 259, 256, -1,
          248, 268, 280, -1,
          248, 280, 302, -1,
          248, 302, 301, -1,
          249, 271, 259, -1,
          249, 303, 271, -1,
          249, 463, 303, -1,
          251, 252, 254, -1,
          251, 263, 264, -1,
          251, 264, 252, -1,
          252, 255, 254, -1,
          254, 255, 266, -1,
          255, 267, 266, -1,
          257, 258, 260, -1,
          257, 269, 270, -1,
          257, 270, 258, -1,
          258, 261, 260, -1,
          260, 261, 272, -1,
          261, 273, 272, -1,
          262, 265, 277, -1,
          262, 277, 274, -1,
          263, 266, 267, -1,
          263, 267, 264, -1,
          265, 300, 277, -1,
          268, 271, 283, -1,
          268, 283, 280, -1,
          269, 272, 273, -1,
          269, 273, 270, -1,
          271, 303, 283, -1,
          274, 286, 299, -1,
          275, 276, 278, -1,
          275, 287, 288, -1,
          275, 288, 276, -1,
          276, 279, 278, -1,
          277, 300, 289, -1,
          278, 279, 290, -1,
          279, 291, 290, -1,
          280, 292, 302, -1,
          281, 282, 284, -1,
          281, 293, 294, -1,
          281, 294, 282, -1,
          282, 285, 284, -1,
          283, 303, 295, -1,
          284, 285, 296, -1,
          285, 297, 296, -1,
          286, 289, 300, -1,
          286, 300, 299, -1,
          287, 290, 291, -1,
          287, 291, 288, -1,
          292, 295, 303, -1,
          292, 303, 302, -1,
          293, 296, 297, -1,
          298, 299, 328, -1,
          298, 328, 455, -1,
          299, 300, 307, -1,
          299, 304, 329, -1,
          299, 307, 304, -1,
          299, 329, 328, -1,
          300, 319, 307, -1,
          300, 330, 319, -1,
          300, 458, 330, -1,
          301, 302, 331, -1,
          301, 331, 460, -1,
          302, 303, 313, -1,
          302, 310, 332, -1,
          302, 313, 310, -1,
          302, 332, 331, -1,
          303, 325, 313, -1,
          303, 333, 325, -1,
          303, 463, 333, -1,
          304, 316, 329, -1,
          305, 306, 308, -1,
          305, 317, 318, -1,
          305, 318, 306, -1,
          306, 309, 308, -1,
          308, 309, 320, -1,
          309, 321, 320, -1,
          310, 322, 332, -1,
          311, 312, 314, -1,
          311, 323, 324, -1,
          311, 324, 312, -1,
          312, 315, 314, -1,
          314, 315, 326, -1,
          315, 327, 326, -1,
          316, 319, 330, -1,
          316, 330, 329, -1,
          317, 320, 321, -1,
          317, 321, 318, -1,
          322, 325, 333, -1,
          322, 333, 332, -1,
          323, 326, 327, -1,
          328, 329, 358, -1,
          328, 358, 455, -1,
          329, 330, 337, -1,
          329, 334, 359, -1,
          329, 337, 334, -1,
          329, 359, 358, -1,
          330, 349, 337, -1,
          330, 360, 349, -1,
          330, 458, 360, -1,
          331, 332, 361, -1,
          331, 361, 460, -1,
          332, 333, 343, -1,
          332, 340, 362, -1,
          332, 343, 340, -1,
          332, 362, 361, -1,
          333, 355, 343, -1,
          333, 363, 355, -1,
          333, 463, 363, -1,
          334, 346, 359, -1,
          335, 336, 338, -1,
          335, 347, 348, -1,
          335, 348, 336, -1,
          336, 339, 338, -1,
          338, 339, 350, -1,
          339, 351, 350, -1,
          340, 352, 362, -1,
          341, 342, 344, -1,
          341, 353, 354, -1,
          341, 354, 342, -1,
          342, 345, 344, -1,
          344, 345, 356, -1,
          345, 357, 356, -1,
          346, 349, 360, -1,
          346, 360, 359, -1,
          347, 350, 351, -1,
          347, 351, 348, -1,
          352, 355, 363, -1,
          352, 363, 362, -1,
          353, 356, 357, -1,
          353, 357, 354, -1,
          358, 359, 388, -1,
          358, 388, 455, -1,
          359, 360, 367, -1,
          359, 364, 389, -1,
          359, 367, 364, -1,
          359, 389, 388, -1,
          360, 379, 367, -1,
          360, 390, 379, -1,
          360, 458, 390, -1,
          361, 362, 391, -1,
          361, 391, 460, -1,
          362, 363, 373, -1,
          362, 370, 392, -1,
          362, 373, 370, -1,
          362, 392, 391, -1,
          363, 385, 373, -1,
          363, 393, 385, -1,
          363, 463, 393, -1,
          364, 376, 389, -1,
          365, 366, 368, -1,
          365, 377, 378, -1,
          365, 378, 366, -1,
          366, 369, 368, -1,
          368, 369, 380, -1,
          369, 381, 380, -1,
          370, 382, 392, -1,
          371, 372, 374, -1,
          371, 383, 384, -1,
          371, 384, 372, -1,
          372, 375, 374, -1,
          374, 375, 386, -1,
          375, 387, 386, -1,
          376, 379, 390, -1,
          376, 390, 389, -1,
          377, 380, 381, -1,
          377, 381, 378, -1,
          382, 385, 393, -1,
          382, 393, 392, -1,
          383, 386, 387, -1,
          383, 387, 384, -1,
          388, 389, 418, -1,
          388, 418, 455, -1,
          389, 390, 397, -1,
          389, 394, 419, -1,
          389, 397, 394, -1,
          389, 419, 418, -1,
          390, 409, 397, -1,
          390, 420, 409, -1,
          390, 458, 420, -1,
          391, 392, 421, -1,
          391, 421, 460, -1,
          392, 393, 403, -1,
          392, 400, 422, -1,
          392, 403, 400, -1,
          392, 422, 421, -1,
          393, 415, 403, -1,
          393, 423, 415, -1,
          393, 463, 423, -1,
          394, 406, 419, -1,
          395, 396, 398, -1,
          395, 407, 408, -1,
          395, 408, 396, -1,
          396, 399, 398, -1,
          398, 399, 410, -1,
          399, 411, 410, -1,
          400, 412, 422, -1,
          401, 402, 404, -1,
          401, 413, 414, -1,
          401, 414, 402, -1,
          402, 405, 404, -1,
          404, 405, 416, -1,
          405, 417, 416, -1,
          406, 409, 420, -1,
          406, 420, 419, -1,
          407, 410, 411, -1,
          407, 411, 408, -1,
          412, 415, 423, -1,
          412, 423, 422, -1,
          413, 416, 417, -1,
          418, 419, 448, -1,
          418, 448, 455, -1,
          419, 420, 427, -1,
          419, 424, 449, -1,
          419, 427, 424, -1,
          419, 449, 448, -1,
          420, 439, 427, -1,
          420, 450, 439, -1,
          420, 458, 450, -1,
          421, 422, 451, -1,
          421, 451, 460, -1,
          422, 423, 433, -1,
          422, 430, 452, -1,
          422, 433, 430, -1,
          422, 452, 451, -1,
          423, 445, 433, -1,
          423, 453, 445, -1,
          423, 463, 453, -1,
          424, 436, 449, -1,
          425, 426, 428, -1,
          425, 437, 438, -1,
          425, 438, 426, -1,
          426, 429, 428, -1,
          428, 429, 440, -1,
          429, 441, 440, -1,
          430, 442, 452, -1,
          431, 432, 434, -1,
          431, 443, 444, -1,
          431, 444, 432, -1,
          432, 435, 434, -1,
          432, 444, 447, -1,
          432, 447, 435, -1,
          434, 435, 446, -1,
          435, 447, 446, -1,
          436, 439, 450, -1,
          436, 450, 449, -1,
          437, 440, 441, -1,
          437, 441, 438, -1,
          442, 445, 453, -1,
          442, 453, 452, -1,
          443, 446, 447, -1,
          443, 447, 444, -1,
          448, 449, 454, -1,
          448, 454, 455, -1,
          449, 450, 456, -1,
          449, 456, 454, -1,
          450, 457, 456, -1,
          450, 458, 457, -1,
          451, 452, 459, -1,
          451, 459, 460, -1,
          452, 453, 461, -1,
          452, 461, 459, -1,
          453, 462, 461, -1,
          453, 463, 462, -1,
          454, 456, 455, -1,
          455, 456, 458, -1,
          456, 457, 458, -1,
          459, 461, 460, -1,
          460, 461, 463, -1,
          461, 462, 463, -1 ]
      }
    },
    Shape {
      appearance Appearance {
        material DEF black Material {
          diffuseColor 0.12666666666666668 0.12666666666666668 0.12666666666666668
          emissiveColor 0.0 0.0 0.0
          specularColor 1.0 1.0 1.0
          ambientIntensity 1.0
          transparency 0.0
          shininess 1.0
        }
      }
      geometry IndexedFaceSet {
        normalPerVertex TRUE
        coord Coordinate { point [
          10.749879837036133 9.75 11.199999809265137,
          10.749879837036133 9.75 12.300000190734863,
          12.09000015258789 8.409879684448242 11.199999809265137,
          12.09000015258789 11.090120315551758 11.199999809265137,
          14.630000114440918 5.869880199432373 11.199999809265137,
          14.630000114440918 13.630120277404785 11.199999809265137,
          15.35297966003418 14.353099822998047 11.199999809265137,
          15.374710083007813 5.1251702308654785 11.199999809265137,
          15.712369918823242 4.78751277923584 11.199999809265137,
          15.712369918823242 4.78751277923584 12.300000190734863,
          15.712369918823242 14.71249008178711 11.199999809265137,
          15.712369918823242 14.71249008178711 12.300000190734863,
          16.050020217895508 5.1251702308654785 11.199999809265137,
          16.07175064086914 14.353099822998047 11.199999809265137,
          17.170000076293945 6.245145797729492 11.199999809265137,
          17.170000076293945 13.254859924316406 11.199999809265137,
          19.709999084472656 8.78514575958252 11.199999809265137,
          19.709999084472656 10.714859962463379 11.199999809265137,
          20.674850463867188 9.75 11.199999809265137,
          20.674850463867188 9.75 12.300000190734863,
          39.71213912963867 5.462827205657959 11.199999809265137,
          39.71213912963867 5.462827205657959 13.699999809265137,
          39.71213912963867 6.16141414642334 13.699999809265137,
          39.71213912963867 8.479999542236328 13.699999809265137,
          39.71213912963867 11.020000457763672 13.699999809265137,
          39.71213912963867 13.993720054626465 11.199999809265137,
          39.71213912963867 13.993720054626465 13.699999809265137,
          40.06106948852539 5.462827205657959 13.699999809265137,
          40.06106948852539 6.16141414642334 13.699999809265137,
          40.06106948852539 8.479999542236328 13.699999809265137,
          40.06106948852539 11.020000457763672 13.699999809265137,
          40.06106948852539 13.993720054626465 13.699999809265137,
          40.40999984741211 6.860000133514404 13.699999809265137,
          40.40999984741211 7.559999942779541 13.699999809265137,
          40.40999984741211 9.399999618530273 13.699999809265137,
          40.40999984741211 10.100000381469727 13.699999809265137,
          40.40999984741211 11.9399995803833 13.699999809265137,
          40.40999984741211 12.640000343322754 13.699999809265137,
          41.11000061035156 6.860000133514404 13.699999809265137,
          41.11000061035156 7.559999942779541 13.699999809265137,
          41.11000061035156 9.399999618530273 13.699999809265137,
          41.11000061035156 10.100000381469727 13.699999809265137,
          41.11000061035156 11.9399995803833 13.699999809265137,
          41.11000061035156 12.640000343322754 13.699999809265137,
          42.029998779296875 5.462827205657959 13.699999809265137,
          42.029998779296875 6.16141414642334 13.699999809265137,
          42.029998779296875 8.479999542236328 13.699999809265137,
          42.029998779296875 11.020000457763672 13.699999809265137,
          42.029998779296875 13.993720054626465 13.699999809265137,
          42.95000076293945 6.860000133514404 13.699999809265137,
          42.95000076293945 7.559999942779541 13.699999809265137,
          42.95000076293945 9.399999618530273 13.699999809265137,
          42.95000076293945 10.100000381469727 13.699999809265137,
          42.95000076293945 11.9399995803833 13.699999809265137,
          42.95000076293945 12.640000343322754 13.699999809265137,
          43.09503173828125 5.462827205657959 11.199999809265137,
          43.09503173828125 13.993720054626465 11.199999809265137,
          43.29999923706055 5.462827205657959 13.699999809265137,
          43.29999923706055 6.16141414642334 13.699999809265137,
          43.29999923706055 6.860000133514404 13.699999809265137,
          43.29999923706055 7.559999942779541 13.699999809265137,
          43.29999923706055 8.479999542236328 13.699999809265137,
          43.29999923706055 9.399999618530273 13.699999809265137,
          43.29999923706055 10.100000381469727 13.699999809265137,
          43.29999923706055 11.020000457763672 13.699999809265137,
          43.29999923706055 11.9399995803833 13.699999809265137,
          43.29999923706055 12.640000343322754 13.699999809265137,
          43.29999923706055 13.993720054626465 13.699999809265137,
          43.650001525878906 6.860000133514404 13.699999809265137,
          43.650001525878906 7.559999942779541 13.699999809265137,
          43.650001525878906 9.399999618530273 13.699999809265137,
          43.650001525878906 10.100000381469727 13.699999809265137,
          43.650001525878906 11.9399995803833 13.699999809265137,
          43.650001525878906 12.640000343322754 13.699999809265137,
          44.5400505065918 5.462827205657959 11.199999809265137,
          44.5400505065918 5.462827205657959 13.699999809265137,
          44.5400505065918 6.16141414642334 13.699999809265137,
          44.5400505065918 8.479999542236328 13.699999809265137,
          44.5400505065918 11.020000457763672 13.699999809265137,
          44.5400505065918 13.993720054626465 11.199999809265137,
          44.5400505065918 13.993720054626465 13.699999809265137 ] }
        coordIndex [
          0, 1, 3, -1,
          0, 2, 1, -1,
          1, 2, 9, -1,
          1, 9, 11, -1,
          1, 11, 3, -1,
          2, 4, 9, -1,
          3, 11, 5, -1,
          4, 7, 9, -1,
          5, 11, 6, -1,
          6, 11, 10, -1,
          7, 8, 9, -1,
          8, 12, 9, -1,
          9, 12, 14, -1,
          9, 14, 16, -1,
          9, 16, 19, -1,
          9, 19, 11, -1,
          10, 11, 13, -1,
          11, 19, 13, -1,
          13, 19, 15, -1,
          15, 19, 17, -1,
          16, 18, 19, -1,
          17, 19, 18, -1,
          20, 21, 22, -1,
          20, 22, 23, -1,
          20, 23, 24, -1,
          20, 24, 25, -1,
          20, 27, 21, -1,
          20, 55, 27, -1,
          21, 27, 28, -1,
          21, 28, 22, -1,
          22, 28, 29, -1,
          22, 29, 23, -1,
          23, 29, 30, -1,
          23, 30, 24, -1,
          24, 26, 25, -1,
          24, 30, 31, -1,
          24, 31, 26, -1,
          25, 26, 31, -1,
          25, 31, 48, -1,
          25, 48, 56, -1,
          27, 44, 45, -1,
          27, 45, 28, -1,
          27, 55, 44, -1,
          28, 32, 29, -1,
          28, 38, 32, -1,
          28, 45, 38, -1,
          29, 32, 33, -1,
          29, 33, 46, -1,
          29, 34, 30, -1,
          29, 40, 34, -1,
          29, 46, 40, -1,
          30, 34, 35, -1,
          30, 35, 47, -1,
          30, 36, 31, -1,
          30, 42, 36, -1,
          30, 47, 42, -1,
          31, 36, 37, -1,
          31, 37, 48, -1,
          33, 39, 46, -1,
          35, 41, 47, -1,
          37, 43, 48, -1,
          38, 45, 39, -1,
          39, 45, 46, -1,
          40, 46, 41, -1,
          41, 46, 47, -1,
          42, 47, 43, -1,
          43, 47, 48, -1,
          44, 55, 57, -1,
          44, 57, 58, -1,
          44, 58, 45, -1,
          45, 49, 46, -1,
          45, 58, 59, -1,
          45, 59, 49, -1,
          46, 49, 50, -1,
          46, 50, 61, -1,
          46, 51, 47, -1,
          46, 61, 62, -1,
          46, 62, 51, -1,
          47, 51, 52, -1,
          47, 52, 64, -1,
          47, 53, 48, -1,
          47, 64, 65, -1,
          47, 65, 53, -1,
          48, 53, 54, -1,
          48, 54, 67, -1,
          48, 67, 56, -1,
          50, 60, 61, -1,
          52, 63, 64, -1,
          54, 66, 67, -1,
          55, 74, 75, -1,
          55, 75, 57, -1,
          56, 67, 79, -1,
          57, 75, 76, -1,
          57, 76, 58, -1,
          58, 68, 59, -1,
          58, 76, 68, -1,
          60, 69, 77, -1,
          60, 77, 61, -1,
          61, 70, 62, -1,
          61, 77, 70, -1,
          63, 71, 78, -1,
          63, 78, 64, -1,
          64, 72, 65, -1,
          64, 78, 72, -1,
          66, 73, 80, -1,
          66, 80, 67, -1,
          67, 80, 79, -1,
          68, 76, 69, -1,
          69, 76, 77, -1,
          70, 77, 71, -1,
          71, 77, 78, -1,
          72, 78, 73, -1,
          73, 78, 80, -1,
          74, 76, 75, -1,
          74, 77, 76, -1,
          74, 78, 77, -1,
          74, 79, 78, -1,
          78, 79, 80, -1 ]
        normal Normal { vector [
          -0.3333333333333333 0.0 0.9428090415820635,
          -0.9428089820044065 -6.794465876197882e-8 0.3333335018443393,
          -0.4242638857856578 -0.42426399386846025 0.8000001367030117,
          -0.588348405414552 0.588348405414552 0.5547001962252291,
          -0.4999996097077259 -0.4999996566404878 0.7071072999563193,
          -0.39223227027636803 0.39223227027636803 0.8320502943378437,
          -0.3922322702763681 0.3922322702763681 0.8320502943378437,
          -0.4999989258056462 -0.500000691038761 0.7071070521172598,
          3.0108160620892926e-6 -0.4264002009831475 0.9045346143694372,
          1.5849259980866182e-6 -0.942809097884966 0.3333331740808655,
          2.2113411132204863e-6 0.33333136766916827 0.9428097365443951,
          -0.28867390221710143 0.8660258141635696 0.4082482913388344,
          0.3162294811437591 -0.3162267376591685 0.8944269481880499,
          0.588348533370826 0.5883446553050545 0.5547040380728941,
          0.39223255743287666 -0.3922332352781992 0.832049704063923,
          0.4999950890545239 0.4999971660787027 0.7071122575904233,
          0.5883489085867941 -0.5883479895977006 0.5547001035704537,
          0.3162281647401058 0.31622669884179755 0.8944274273325495,
          0.33333421191976664 -4.942062553092216e-7 0.9428087309542608,
          0.9258189758600648 0.3086062888253957 0.218223239905463,
          -0.7427813527082074 -0.3713906763541037 0.5570860145311556,
          -0.4082482904638631 -0.4082482904638631 0.8164965809277261,
          -0.5547001962252291 0.0 0.8320502943378437,
          -0.5547001962252291 0.0 0.8320502943378437,
          -0.7071067811865476 0.0 0.7071067811865476,
          -0.42640143271122083 0.6396021490668313 0.6396021490668313,
          -0.5773502691896258 0.5773502691896258 0.5773502691896258,
          0.0 -0.7071067811865476 0.7071067811865476,
          0.0 0.0 1.0,
          0.0 0.0 1.0,
          0.0 0.0 1.0,
          0.0 0.3713906763541037 0.9284766908852594,
          -0.6396021490668313 -0.42640143271122083 0.6396021490668313,
          -0.5345224838248488 0.2672612419124244 0.8017837257372732,
          -0.2672612419124244 -0.5345224838248488 0.8017837257372732,
          -0.6882472016116852 0.22941573387056174 0.6882472016116852,
          -0.6396021490668313 -0.42640143271122083 0.6396021490668313,
          -0.5345224838248488 0.2672612419124244 0.8017837257372732,
          0.6882472016116852 -0.22941573387056174 0.6882472016116852,
          0.2672612419124244 0.5345224838248488 0.8017837257372732,
          0.6882472016116852 -0.22941573387056174 0.6882472016116852,
          0.2672612419124244 0.5345224838248488 0.8017837257372732,
          0.6882472016116852 -0.22941573387056174 0.6882472016116852,
          0.2672612419124244 0.5345224838248488 0.8017837257372732,
          0.0 -0.5547001962252291 0.8320502943378437,
          0.0 0.0 1.0,
          0.0 0.0 1.0,
          0.0 0.0 1.0,
          0.0 0.4472135954999579 0.8944271909999159,
          -0.30151134457776363 -0.30151134457776363 0.9045340337332909,
          -0.6882472016116852 0.22941573387056174 0.6882472016116852,
          -0.30151134457776363 -0.30151134457776363 0.9045340337332909,
          -0.6882472016116852 0.22941573387056174 0.6882472016116852,
          -0.30151134457776363 -0.30151134457776363 0.9045340337332909,
          -0.6882472016116852 0.22941573387056174 0.6882472016116852,
          0.0 -0.8574929257125441 0.5144957554275265,
          0.0 0.7071067811865476 0.7071067811865476,
          0.0 -0.5547001962252291 0.8320502943378437,
          0.0 0.0 1.0,
          0.0 -0.7071067811865476 0.7071067811865476,
          0.0 0.7071067811865476 0.7071067811865476,
          0.0 0.0 1.0,
          0.0 -0.7071067811865476 0.7071067811865476,
          0.0 0.7071067811865476 0.7071067811865476,
          0.0 0.0 1.0,
          0.0 -0.7071067811865476 0.7071067811865476,
          0.0 0.7071067811865476 0.7071067811865476,
          0.0 0.7071067811865476 0.7071067811865476,
          0.6882472016116852 -0.22941573387056174 0.6882472016116852,
          0.30151134457776363 0.30151134457776363 0.9045340337332909,
          0.6882472016116852 -0.22941573387056174 0.6882472016116852,
          0.30151134457776363 0.30151134457776363 0.9045340337332909,
          0.6882472016116852 -0.22941573387056174 0.6882472016116852,
          0.30151134457776363 0.30151134457776363 0.9045340337332909,
          0.7844645405527362 -0.19611613513818404 0.5883484054145521,
          0.4082482904638631 -0.8164965809277261 0.4082482904638631,
          0.3713906763541037 0.0 0.9284766908852594,
          0.31622776601683794 0.0 0.9486832980505138,
          0.4472135954999579 0.0 0.8944271909999159,
          0.48507125007266594 0.48507125007266594 0.7276068751089989,
          0.30151134457776363 0.30151134457776363 0.9045340337332909 ] }
        normalIndex [
          0, 1, 3, -1,
          0, 2, 1, -1,
          1, 2, 9, -1,
          1, 9, 11, -1,
          1, 11, 3, -1,
          2, 4, 9, -1,
          3, 11, 5, -1,
          4, 7, 9, -1,
          5, 11, 6, -1,
          6, 11, 10, -1,
          7, 8, 9, -1,
          8, 12, 9, -1,
          9, 12, 14, -1,
          9, 14, 16, -1,
          9, 16, 19, -1,
          9, 19, 11, -1,
          10, 11, 13, -1,
          11, 19, 13, -1,
          13, 19, 15, -1,
          15, 19, 17, -1,
          16, 18, 19, -1,
          17, 19, 18, -1,
          20, 21, 22, -1,
          20, 22, 23, -1,
          20, 23, 24, -1,
          20, 24, 25, -1,
          20, 27, 21, -1,
          20, 55, 27, -1,
          21, 27, 28, -1,
          21, 28, 22, -1,
          22, 28, 29, -1,
          22, 29, 23, -1,
          23, 29, 30, -1,
          23, 30, 24, -1,
          24, 26, 25, -1,
          24, 30, 31, -1,
          24, 31, 26, -1,
          25, 26, 31, -1,
          25, 31, 48, -1,
          25, 48, 56, -1,
          27, 44, 45, -1,
          27, 45, 28, -1,
          27, 55, 44, -1,
          28, 32, 29, -1,
          28, 38, 32, -1,
          28, 45, 38, -1,
          29, 32, 33, -1,
          29, 33, 46, -1,
          29, 34, 30, -1,
          29, 40, 34, -1,
          29, 46, 40, -1,
          30, 34, 35, -1,
          30, 35, 47, -1,
          30, 36, 31, -1,
          30, 42, 36, -1,
          30, 47, 42, -1,
          31, 36, 37, -1,
          31, 37, 48, -1,
          33, 39, 46, -1,
          35, 41, 47, -1,
          37, 43, 48, -1,
          38, 45, 39, -1,
          39, 45, 46, -1,
          40, 46, 41, -1,
          41, 46, 47, -1,
          42, 47, 43, -1,
          43, 47, 48, -1,
          44, 55, 57, -1,
          44, 57, 58, -1,
          44, 58, 45, -1,
          45, 49, 46, -1,
          45, 58, 59, -1,
          45, 59, 49, -1,
          46, 49, 50, -1,
          46, 50, 61, -1,
          46, 51, 47, -1,
          46, 61, 62, -1,
          46, 62, 51, -1,
          47, 51, 52, -1,
          47, 52, 64, -1,
          47, 53, 48, -1,
          47, 64, 65, -1,
          47, 65, 53, -1,
          48, 53, 54, -1,
          48, 54, 67, -1,
          48, 67, 56, -1,
          50, 60, 61, -1,
          52, 63, 64, -1,
          54, 66, 67, -1,
          55, 74, 75, -1,
          55, 75, 57, -1,
          56, 67, 79, -1,
          57, 75, 76, -1,
          57, 76, 58, -1,
          58, 68, 59, -1,
          58, 76, 68, -1,
          60, 69, 77, -1,
          60, 77, 61, -1,
          61, 70, 62, -1,
          61, 77, 70, -1,
          63, 71, 78, -1,
          63, 78, 64, -1,
          64, 72, 65, -1,
          64, 78, 72, -1,
          66, 73, 80, -1,
          66, 80, 67, -1,
          67, 80, 79, -1,
          68, 76, 69, -1,
          69, 76, 77, -1,
          70, 77, 71, -1,
          71, 77, 78, -1,
          72, 78, 73, -1,
          73, 78, 80, -1,
          74, 76, 75, -1,
          74, 77, 76, -1,
          74, 78, 77, -1,
          74, 79, 78, -1,
          78, 79, 80, -1 ]
      }
    }
  ]
}
