# Supplementary material for: A user-friendly, low-cost turbidostat with versatile growth rate estimation based on an extended Kalman filter
Source: PLoS One. 2017 Jul 26;12(7):e0181923. doi: 10.1371/journal.pone.0181923 (PMC5529016; doi:10.1371/journal.pone.0181923)
Supplement: S2 File — (ZIP) [file pone.0181923.s006.zip › Board schematic/KiCad Files/mycomponents.pretty/bot_tact_cv1.wrl]

#VRML V2.0 utf8
#Exported from Wings 3D 0.98.31
DEF cube15_copy8 Transform {
  children [
    Shape {
      appearance Appearance {
        material DEF default Material {
          diffuseColor 1.00000 1.00000 1.00000
          emissiveColor 0.00000e+0 0.00000e+0 0.00000e+0
          specularColor 1.00000 1.00000 1.00000
          ambientIntensity 1.00000
          transparency 0.00000e+0
          shininess 1.00000
        }
      }
      geometry IndexedFaceSet {
        normalPerVertex TRUE
        coord Coordinate { point [
          -0.742152 -0.652407 2.01023e-2,
          -0.899892 -0.652757 2.01023e-2,
          -0.900005 -0.550310 2.01023e-2,
          -0.742266 -0.549960 2.01023e-2,
          -0.742152 -0.652407 -0.986698,
          -0.899892 -0.652757 -0.986698,
          -0.900005 -0.550310 -0.986698,
          -0.742266 -0.549960 -0.986698,
          -0.899895 -0.649810 0.696622,
          -0.742155 -0.649460 0.696622,
          -0.742269 -0.547013 0.696622,
          -0.900009 -0.547363 0.696622 ] }
        coordIndex [
          0, 1, 5, 4, -1,
          0, 3, 10, 9, -1,
          0, 4, 7, 3, -1,
          0, 9, 8, 1, -1,
          1, 2, 6, 5, -1,
          1, 8, 11, 2, -1,
          2, 3, 7, 6, -1,
          2, 11, 10, 3, -1,
          4, 5, 6, 7, -1,
          8, 9, 10, 11, -1 ]
        normal Normal { vector [
          0.708284 -0.705926 1.53953e-3,
          -0.705929 -0.708281 1.54123e-3,
          -0.708284 0.705926 -1.53953e-3,
          0.705929 0.708281 -1.54123e-3,
          0.578418 -0.576494 -0.577137,
          -0.576282 -0.578204 -0.577563,
          -0.578418 0.576494 -0.577137,
          0.576282 0.578204 -0.577563,
          -0.575446 -0.577360 0.579238,
          0.577580 -0.575654 0.578813,
          0.577121 0.579041 0.575885,
          -0.579259 0.577327 0.575459 ] }
        normalIndex [
          0, 1, 5, 4, -1,
          0, 3, 10, 9, -1,
          0, 4, 7, 3, -1,
          0, 9, 8, 1, -1,
          1, 2, 6, 5, -1,
          1, 8, 11, 2, -1,
          2, 3, 7, 6, -1,
          2, 11, 10, 3, -1,
          4, 5, 6, 7, -1,
          8, 9, 10, 11, -1 ]
      }
    }
  ]
}

DEF cube15_copy5 Transform {
  children [
    Shape {
      appearance Appearance {
        material USE default
      }
      geometry IndexedFaceSet {
        normalPerVertex TRUE
        coord Coordinate { point [
          -1.17222 0.164739 2.01023e-2,
          -1.17422 -0.140154 2.01023e-2,
          -1.27666 -0.139724 2.01023e-2,
          -1.27467 0.165168 2.01023e-2,
          -1.17222 0.164739 -0.986698,
          -1.17422 -0.140154 -0.986698,
          -1.27666 -0.139724 -0.986698,
          -1.27467 0.165168 -0.986698,
          -0.877312 -0.141397 0.663038,
          -0.875316 0.163496 0.663038,
          -0.977762 0.163925 0.663038,
          -0.979757 -0.140968 0.663038 ] }
        coordIndex [
          0, 1, 5, 4, -1,
          0, 3, 10, 9, -1,
          0, 4, 7, 3, -1,
          0, 9, 8, 1, -1,
          1, 2, 6, 5, -1,
          1, 8, 11, 2, -1,
          2, 3, 7, 6, -1,
          2, 11, 10, 3, -1,
          4, 5, 6, 7, -1,
          8, 9, 10, 11, -1 ]
        normal Normal { vector [
          0.686210 0.711740 -0.150139,
          0.678647 -0.719027 -0.149794,
          -0.686210 -0.711740 0.150139,
          -0.678647 0.719027 0.149794,
          0.580212 0.574018 -0.577804,
          0.574469 -0.580668 -0.576897,
          -0.580212 -0.574018 -0.577804,
          -0.574469 0.580668 -0.576897,
          0.614044 -0.683539 0.394620,
          0.620964 0.676802 0.395402,
          -0.460980 0.513152 0.723998,
          -0.465772 -0.507655 0.724805 ] }
        normalIndex [
          0, 1, 5, 4, -1,
          0, 3, 10, 9, -1,
          0, 4, 7, 3, -1,
          0, 9, 8, 1, -1,
          1, 2, 6, 5, -1,
          1, 8, 11, 2, -1,
          2, 3, 7, 6, -1,
          2, 11, 10, 3, -1,
          4, 5, 6, 7, -1,
          8, 9, 10, 11, -1 ]
      }
    }
  ]
}

DEF cube15_copy3 Transform {
  children [
    Shape {
      appearance Appearance {
        material USE default
      }
      geometry IndexedFaceSet {
        normalPerVertex TRUE
        coord Coordinate { point [
          1.16096 -0.140356 2.01023e-2,
          1.16096 0.164541 2.01023e-2,
          1.26340 0.164541 2.01023e-2,
          1.26340 -0.140356 2.01023e-2,
          1.16096 -0.140356 -0.986698,
          1.16096 0.164541 -0.986698,
          1.26340 0.164541 -0.986698,
          1.26340 -0.140356 -0.986698,
          0.864045 0.164541 0.663038,
          0.864045 -0.140356 0.663038,
          0.966492 -0.140356 0.663038,
          0.966492 0.164541 0.663038 ] }
        coordIndex [
          0, 1, 5, 4, -1,
          0, 3, 10, 9, -1,
          0, 4, 7, 3, -1,
          0, 9, 8, 1, -1,
          1, 2, 6, 5, -1,
          1, 8, 11, 2, -1,
          2, 3, 7, 6, -1,
          2, 11, 10, 3, -1,
          4, 5, 6, 7, -1,
          8, 9, 10, 11, -1 ]
        normal Normal { vector [
          -0.682438 -0.715394 -0.149967,
          -0.682438 0.715394 -0.149967,
          0.682438 0.715394 0.149967,
          0.682438 -0.715394 0.149967,
          -0.577350 -0.577350 -0.577350,
          -0.577350 0.577350 -0.577350,
          0.577350 0.577350 -0.577350,
          0.577350 -0.577350 -0.577350,
          -0.617513 0.680180 0.395009,
          -0.617513 -0.680180 0.395009,
          0.463384 -0.510409 0.724402,
          0.463384 0.510409 0.724402 ] }
        normalIndex [
          0, 1, 5, 4, -1,
          0, 3, 10, 9, -1,
          0, 4, 7, 3, -1,
          0, 9, 8, 1, -1,
          1, 2, 6, 5, -1,
          1, 8, 11, 2, -1,
          2, 3, 7, 6, -1,
          2, 11, 10, 3, -1,
          4, 5, 6, 7, -1,
          8, 9, 10, 11, -1 ]
      }
    }
  ]
}

DEF cube15 Transform {
  children [
    Shape {
      appearance Appearance {
        material USE default
      }
      geometry IndexedFaceSet {
        normalPerVertex TRUE
        coord Coordinate { point [
          0.881883 -0.652407 2.01023e-2,
          0.724144 -0.652757 2.01023e-2,
          0.724030 -0.550310 2.01023e-2,
          0.881769 -0.549960 2.01023e-2,
          0.881883 -0.652407 -0.986698,
          0.724144 -0.652757 -0.986698,
          0.724030 -0.550310 -0.986698,
          0.881769 -0.549960 -0.986698,
          0.724140 -0.649810 0.696622,
          0.881880 -0.649460 0.696622,
          0.881766 -0.547013 0.696622,
          0.724026 -0.547363 0.696622 ] }
        coordIndex [
          0, 1, 5, 4, -1,
          0, 3, 10, 9, -1,
          0, 4, 7, 3, -1,
          0, 9, 8, 1, -1,
          1, 2, 6, 5, -1,
          1, 8, 11, 2, -1,
          2, 3, 7, 6, -1,
          2, 11, 10, 3, -1,
          4, 5, 6, 7, -1,
          8, 9, 10, 11, -1 ]
        normal Normal { vector [
          0.708284 -0.705926 1.53953e-3,
          -0.705929 -0.708281 1.54123e-3,
          -0.708284 0.705926 -1.53953e-3,
          0.705929 0.708281 -1.54123e-3,
          0.578418 -0.576494 -0.577137,
          -0.576282 -0.578204 -0.577563,
          -0.578418 0.576494 -0.577137,
          0.576282 0.578204 -0.577563,
          -0.575446 -0.577360 0.579238,
          0.577580 -0.575654 0.578813,
          0.577121 0.579041 0.575885,
          -0.579259 0.577327 0.575459 ] }
        normalIndex [
          0, 1, 5, 4, -1,
          0, 3, 10, 9, -1,
          0, 4, 7, 3, -1,
          0, 9, 8, 1, -1,
          1, 2, 6, 5, -1,
          1, 8, 11, 2, -1,
          2, 3, 7, 6, -1,
          2, 11, 10, 3, -1,
          4, 5, 6, 7, -1,
          8, 9, 10, 11, -1 ]
      }
    }
  ]
}

DEF cube1 Transform {
  children [
    Shape {
      appearance Appearance {
        material DEF cinza Material {
          diffuseColor 0.766900 0.766900 0.766900
          emissiveColor 0.773560 0.773560 0.773560
          specularColor 0.773560 0.773560 0.773560
          ambientIntensity 0.766900
          transparency 0.00000e+0
          shininess 1.00000
        }
      }
      geometry IndexedFaceSet {
        normalPerVertex TRUE
        coord Coordinate { point [
          -1.00000 -0.431282 0.187743,
          -1.00000 -1.28283 0.191756,
          1.00000 -1.28283 0.191756,
          1.00000 -0.431282 0.187743,
          -1.00000 -0.421857 2.18772,
          -1.00000 -1.27340 2.19173,
          1.00000 -1.27340 2.19173,
          1.00000 -0.421857 2.18772,
          0.542000 -0.520129 1.18743,
          0.500743 -0.518826 1.39484,
          0.383252 -0.517721 1.57068,
          0.207414 -0.516983 1.68816,
          1.25297e-17 -0.516724 1.72942,
          -0.207414 -0.516983 1.68816,
          -0.383252 -0.517721 1.57068,
          -0.500743 -0.518826 1.39484,
          -0.542000 -0.520129 1.18743,
          -0.500743 -0.521433 0.980021,
          -0.383252 -0.522537 0.804187,
          -0.207414 -0.523276 0.686698,
          -1.20218e-16 -0.523535 0.645442,
          0.207414 -0.523276 0.686698,
          0.383252 -0.522537 0.804187,
          0.500743 -0.521433 0.980021,
          0.542000 -1.60411 1.19424,
          0.500743 -1.60280 1.40165,
          0.383252 -1.60170 1.57749,
          0.207414 -1.60096 1.69497,
          1.25297e-17 -1.60070 1.73623,
          -0.207414 -1.60096 1.69497,
          -0.383252 -1.60170 1.57749,
          -0.500743 -1.60280 1.40165,
          -0.542000 -1.60411 1.19424,
          -0.500743 -1.60541 0.986832,
          -0.383252 -1.60652 0.810998,
          -0.207414 -1.60725 0.693509,
          -1.20218e-16 -1.60751 0.652253,
          0.207414 -1.60725 0.693509,
          0.383252 -1.60652 0.810998,
          0.500743 -1.60541 0.986832,
          -0.892270 -0.431282 0.187743,
          0.873079 -0.431282 0.187743,
          -0.892270 -0.421857 2.18772,
          0.873079 -0.421857 2.18772,
          -1.00000 -0.426569 0.767929,
          1.00000 -0.426569 0.767929,
          0.873079 -0.426569 0.767929,
          -0.892270 -0.426569 0.767929,
          -1.00000 0.247491 0.762455,
          -0.892270 0.247491 0.762455,
          -0.892270 0.242779 0.182268,
          -1.00000 0.242779 0.182268,
          0.873079 0.247491 0.762455,
          1.00000 0.247491 0.762455,
          1.00000 0.242779 0.182268,
          0.873079 0.242779 0.182268 ] }
        coordIndex [
          0, 1, 5, 4, 44, -1,
          0, 40, 41, 3, 2, 1, -1,
          0, 44, 48, 51, -1,
          0, 51, 50, 40, -1,
          2, 3, 45, 7, 6, -1,
          3, 41, 55, 54, -1,
          3, 54, 53, 45, -1,
          4, 5, 6, 7, 43, 42, -1,
          4, 42, 47, 44, -1,
          7, 45, 46, 43, -1,
          8, 9, 25, 24, -1,
          8, 23, 22, 21, 20, 19, 18, 17, 16, 15, 14, 13, 12, 11, 10, 9, -1,
          8, 24, 39, 23, -1,
          9, 10, 26, 25, -1,
          10, 11, 27, 26, -1,
          11, 12, 28, 27, -1,
          12, 13, 29, 28, -1,
          13, 14, 30, 29, -1,
          14, 15, 31, 30, -1,
          15, 16, 32, 31, -1,
          16, 17, 33, 32, -1,
          17, 18, 34, 33, -1,
          18, 19, 35, 34, -1,
          19, 20, 36, 35, -1,
          20, 21, 37, 36, -1,
          21, 22, 38, 37, -1,
          22, 23, 39, 38, -1,
          24, 25, 26, 27, 28, 29, 30, 31, 32, 33, 34, 35, 36, 37, 38, 39, -1,
          40, 47, 42, 43, 46, 41, -1,
          40, 50, 49, 47, -1,
          41, 46, 52, 55, -1,
          44, 47, 49, 48, -1,
          45, 53, 52, 46, -1,
          48, 49, 50, 51, -1,
          52, 53, 54, 55, -1 ]
        normal Normal { vector [
          -0.707107 -4.53760e-3 -0.707092,
          -0.577350 -0.580065 -0.574623,
          0.577350 -0.580065 -0.574623,
          0.707107 -4.53760e-3 -0.707092,
          -0.577082 0.579799 0.575161,
          -0.577350 -0.574623 0.580065,
          0.577350 -0.574623 0.580065,
          0.577082 0.579799 0.575161,
          0.890909 0.454173 -2.85369e-3,
          0.823093 0.456315 0.338076,
          0.629968 0.458131 0.627102,
          0.340936 0.459344 0.820223,
          0.00000e+0 0.459770 0.888038,
          -0.340936 0.459344 0.820223,
          -0.629968 0.458131 0.627102,
          -0.823093 0.456315 0.338076,
          -0.890909 0.454173 -2.85369e-3,
          -0.823093 0.452030 -0.343783,
          -0.629968 0.450214 -0.632809,
          -0.340936 0.449001 -0.825930,
          -2.26909e-16 0.448575 -0.893745,
          0.340936 0.449001 -0.825930,
          0.629968 0.450214 -0.632809,
          0.823093 0.452030 -0.343783,
          0.890909 -0.454173 2.85369e-3,
          0.823093 -0.452030 0.343783,
          0.629968 -0.450214 0.632809,
          0.340936 -0.449001 0.825930,
          0.00000e+0 -0.448575 0.893745,
          -0.340936 -0.449001 0.825930,
          -0.629968 -0.450214 0.632809,
          -0.823093 -0.452030 0.343783,
          -0.890909 -0.454173 2.85369e-3,
          -0.823093 -0.456315 -0.338076,
          -0.629968 -0.458131 -0.627102,
          -0.340936 -0.459344 -0.820223,
          -2.26909e-16 -0.459770 -0.888038,
          0.340936 -0.459344 -0.820223,
          0.629968 -0.458131 -0.627102,
          0.823093 -0.456315 -0.338076,
          0.408481 0.403234 -0.818869,
          -0.408481 0.403234 -0.818869,
          1.09833e-19 0.896278 0.443493,
          1.09833e-19 0.896278 0.443493,
          -0.815844 0.411233 0.406555,
          0.815844 0.411233 0.406555,
          -0.407691 0.818686 0.404403,
          0.407691 0.818686 0.404403,
          -0.577350 0.582020 0.572642,
          0.577350 0.582020 0.572642,
          0.577350 0.572642 -0.582020,
          -0.577350 0.572642 -0.582020,
          -0.577350 0.582020 0.572642,
          0.577350 0.582020 0.572642,
          0.577350 0.572642 -0.582020,
          -0.577350 0.572642 -0.582020 ] }
        normalIndex [
          0, 1, 5, 4, 44, -1,
          0, 40, 41, 3, 2, 1, -1,
          0, 44, 48, 51, -1,
          0, 51, 50, 40, -1,
          2, 3, 45, 7, 6, -1,
          3, 41, 55, 54, -1,
          3, 54, 53, 45, -1,
          4, 5, 6, 7, 43, 42, -1,
          4, 42, 47, 44, -1,
          7, 45, 46, 43, -1,
          8, 9, 25, 24, -1,
          8, 23, 22, 21, 20, 19, 18, 17, 16, 15, 14, 13, 12, 11, 10, 9, -1,
          8, 24, 39, 23, -1,
          9, 10, 26, 25, -1,
          10, 11, 27, 26, -1,
          11, 12, 28, 27, -1,
          12, 13, 29, 28, -1,
          13, 14, 30, 29, -1,
          14, 15, 31, 30, -1,
          15, 16, 32, 31, -1,
          16, 17, 33, 32, -1,
          17, 18, 34, 33, -1,
          18, 19, 35, 34, -1,
          19, 20, 36, 35, -1,
          20, 21, 37, 36, -1,
          21, 22, 38, 37, -1,
          22, 23, 39, 38, -1,
          24, 25, 26, 27, 28, 29, 30, 31, 32, 33, 34, 35, 36, 37, 38, 39, -1,
          40, 47, 42, 43, 46, 41, -1,
          40, 50, 49, 47, -1,
          41, 46, 52, 55, -1,
          44, 47, 49, 48, -1,
          45, 53, 52, 46, -1,
          48, 49, 50, 51, -1,
          52, 53, 54, 55, -1 ]
      }
    },
    Shape {
      appearance Appearance {
        material DEF branco Material {
          diffuseColor 1.00000 1.00000 1.00000
          emissiveColor 1.00000 1.00000 1.00000
          specularColor 1.00000 1.00000 1.00000
          ambientIntensity 1.00000
          transparency 0.00000e+0
          shininess 1.00000
        }
      }
      geometry IndexedFaceSet {
        normalPerVertex TRUE
        coord Coordinate { point [
          -1.00000 -1.28283 0.191756,
          1.00000 -1.28283 0.191756,
          -1.00000 -1.27340 2.19173,
          1.00000 -1.27340 2.19173 ] }
        coordIndex [
          0, 1, 3, 2, -1 ]
        normal Normal { vector [
          -0.577350 -0.580065 -0.574623,
          0.577350 -0.580065 -0.574623,
          -0.577350 -0.574623 0.580065,
          0.577350 -0.574623 0.580065 ] }
        normalIndex [
          0, 1, 3, 2, -1 ]
      }
    }
  ]
}
