# Supplementary material for: A user-friendly, low-cost turbidostat with versatile growth rate estimation based on an extended Kalman filter
Source: PLoS One. 2017 Jul 26;12(7):e0181923. doi: 10.1371/journal.pone.0181923 (PMC5529016; doi:10.1371/journal.pone.0181923)
Supplement: S2 File — (ZIP) [file pone.0181923.s006.zip › Board schematic/KiCad Files/mycomponents.pretty/bot_tact_l1.wrl]

#VRML V2.0 utf8
#Exported from Wings 3D 0.98.31
DEF cube15_copy5 Transform {
  children [
    Shape {
      appearance Appearance {
        material DEF default Material {
          diffuseColor 1.00000 1.00000 1.00000
          emissiveColor 0.00000e+0 0.00000e+0 0.00000e+0
          specularColor 1.00000 1.00000 1.00000
          ambientIntensity 1.00000
          transparency 0.00000e+0
          shininess 1.00000
        }
      }
      geometry IndexedFaceSet {
        normalPerVertex TRUE
        coord Coordinate { point [
          -1.17222 0.931217 2.01023e-2,
          -1.17422 0.689590 2.01023e-2,
          -1.27666 0.689930 2.01023e-2,
          -1.27467 0.931557 2.01023e-2,
          -1.17222 0.931217 -0.986698,
          -1.17422 0.689590 -0.986698,
          -1.27666 0.689930 -0.986698,
          -1.27467 0.931557 -0.986698,
          -0.877312 0.688604 0.663038,
          -0.875316 0.930232 0.663038,
          -0.977762 0.930572 0.663038,
          -0.979757 0.688944 0.663038 ] }
        coordIndex [
          0, 1, 5, 4, -1,
          0, 3, 10, 9, -1,
          0, 4, 7, 3, -1,
          0, 9, 8, 1, -1,
          1, 2, 6, 5, -1,
          1, 8, 11, 2, -1,
          2, 3, 7, 6, -1,
          2, 11, 10, 3, -1,
          4, 5, 6, 7, -1,
          8, 9, 10, 11, -1 ]
        normal Normal { vector [
          0.686448 0.711471 -0.150328,
          0.678407 -0.719293 -0.149604,
          -0.686448 -0.711471 0.150328,
          -0.678407 0.719293 0.149604,
          0.580203 0.573524 -0.578303,
          0.574469 -0.581159 -0.576402,
          -0.580203 -0.573524 -0.578303,
          -0.574469 0.581159 -0.576402,
          0.613962 -0.683857 0.394196,
          0.621040 0.676479 0.395835,
          -0.461138 0.513634 0.723555,
          -0.465609 -0.507173 0.725247 ] }
        normalIndex [
          0, 1, 5, 4, -1,
          0, 3, 10, 9, -1,
          0, 4, 7, 3, -1,
          0, 9, 8, 1, -1,
          1, 2, 6, 5, -1,
          1, 8, 11, 2, -1,
          2, 3, 7, 6, -1,
          2, 11, 10, 3, -1,
          4, 5, 6, 7, -1,
          8, 9, 10, 11, -1 ]
      }
    }
  ]
}

DEF cube15_copy4 Transform {
  children [
    Shape {
      appearance Appearance {
        material USE default
      }
      geometry IndexedFaceSet {
        normalPerVertex TRUE
        coord Coordinate { point [
          -1.17222 -0.688593 2.01023e-2,
          -1.17422 -0.930220 2.01023e-2,
          -1.27666 -0.929880 2.01023e-2,
          -1.27467 -0.688252 2.01023e-2,
          -1.17222 -0.688593 -0.986698,
          -1.17422 -0.930220 -0.986698,
          -1.27666 -0.929880 -0.986698,
          -1.27467 -0.688252 -0.986698,
          -0.877312 -0.931206 0.663038,
          -0.875316 -0.689578 0.663038,
          -0.977762 -0.689238 0.663038,
          -0.979757 -0.930866 0.663038 ] }
        coordIndex [
          0, 1, 5, 4, -1,
          0, 3, 10, 9, -1,
          0, 4, 7, 3, -1,
          0, 9, 8, 1, -1,
          1, 2, 6, 5, -1,
          1, 8, 11, 2, -1,
          2, 3, 7, 6, -1,
          2, 11, 10, 3, -1,
          4, 5, 6, 7, -1,
          8, 9, 10, 11, -1 ]
        normal Normal { vector [
          0.686448 0.711471 -0.150328,
          0.678407 -0.719293 -0.149604,
          -0.686448 -0.711471 0.150328,
          -0.678407 0.719293 0.149604,
          0.580203 0.573524 -0.578303,
          0.574469 -0.581159 -0.576402,
          -0.580203 -0.573524 -0.578303,
          -0.574469 0.581159 -0.576402,
          0.613962 -0.683857 0.394196,
          0.621040 0.676479 0.395835,
          -0.461138 0.513634 0.723555,
          -0.465609 -0.507173 0.725247 ] }
        normalIndex [
          0, 1, 5, 4, -1,
          0, 3, 10, 9, -1,
          0, 4, 7, 3, -1,
          0, 9, 8, 1, -1,
          1, 2, 6, 5, -1,
          1, 8, 11, 2, -1,
          2, 3, 7, 6, -1,
          2, 11, 10, 3, -1,
          4, 5, 6, 7, -1,
          8, 9, 10, 11, -1 ]
      }
    }
  ]
}

DEF cube15_copy3 Transform {
  children [
    Shape {
      appearance Appearance {
        material USE default
      }
      geometry IndexedFaceSet {
        normalPerVertex TRUE
        coord Coordinate { point [
          1.16096 0.689430 2.01023e-2,
          1.16096 0.931061 2.01023e-2,
          1.26340 0.931061 2.01023e-2,
          1.26340 0.689430 2.01023e-2,
          1.16096 0.689430 -0.986698,
          1.16096 0.931061 -0.986698,
          1.26340 0.931061 -0.986698,
          1.26340 0.689430 -0.986698,
          0.864045 0.931061 0.663038,
          0.864045 0.689430 0.663038,
          0.966492 0.689430 0.663038,
          0.966492 0.931061 0.663038 ] }
        coordIndex [
          0, 1, 5, 4, -1,
          0, 3, 10, 9, -1,
          0, 4, 7, 3, -1,
          0, 9, 8, 1, -1,
          1, 2, 6, 5, -1,
          1, 8, 11, 2, -1,
          2, 3, 7, 6, -1,
          2, 11, 10, 3, -1,
          4, 5, 6, 7, -1,
          8, 9, 10, 11, -1 ]
        normal Normal { vector [
          -0.682438 -0.715394 -0.149967,
          -0.682438 0.715394 -0.149967,
          0.682438 0.715394 0.149967,
          0.682438 -0.715394 0.149967,
          -0.577350 -0.577350 -0.577350,
          -0.577350 0.577350 -0.577350,
          0.577350 0.577350 -0.577350,
          0.577350 -0.577350 -0.577350,
          -0.617513 0.680180 0.395009,
          -0.617513 -0.680180 0.395009,
          0.463384 -0.510409 0.724402,
          0.463384 0.510409 0.724402 ] }
        normalIndex [
          0, 1, 5, 4, -1,
          0, 3, 10, 9, -1,
          0, 4, 7, 3, -1,
          0, 9, 8, 1, -1,
          1, 2, 6, 5, -1,
          1, 8, 11, 2, -1,
          2, 3, 7, 6, -1,
          2, 11, 10, 3, -1,
          4, 5, 6, 7, -1,
          8, 9, 10, 11, -1 ]
      }
    }
  ]
}

DEF cube15 Transform {
  children [
    Shape {
      appearance Appearance {
        material USE default
      }
      geometry IndexedFaceSet {
        normalPerVertex TRUE
        coord Coordinate { point [
          1.16096 -0.930380 2.01023e-2,
          1.16096 -0.688749 2.01023e-2,
          1.26340 -0.688749 2.01023e-2,
          1.26340 -0.930380 2.01023e-2,
          1.16096 -0.930380 -0.986698,
          1.16096 -0.688749 -0.986698,
          1.26340 -0.688749 -0.986698,
          1.26340 -0.930380 -0.986698,
          0.864045 -0.688749 0.663038,
          0.864045 -0.930380 0.663038,
          0.966492 -0.930380 0.663038,
          0.966492 -0.688749 0.663038 ] }
        coordIndex [
          0, 1, 5, 4, -1,
          0, 3, 10, 9, -1,
          0, 4, 7, 3, -1,
          0, 9, 8, 1, -1,
          1, 2, 6, 5, -1,
          1, 8, 11, 2, -1,
          2, 3, 7, 6, -1,
          2, 11, 10, 3, -1,
          4, 5, 6, 7, -1,
          8, 9, 10, 11, -1 ]
        normal Normal { vector [
          -0.682438 -0.715394 -0.149967,
          -0.682438 0.715394 -0.149967,
          0.682438 0.715394 0.149967,
          0.682438 -0.715394 0.149967,
          -0.577350 -0.577350 -0.577350,
          -0.577350 0.577350 -0.577350,
          0.577350 0.577350 -0.577350,
          0.577350 -0.577350 -0.577350,
          -0.617513 0.680180 0.395009,
          -0.617513 -0.680180 0.395009,
          0.463384 -0.510409 0.724402,
          0.463384 0.510409 0.724402 ] }
        normalIndex [
          0, 1, 5, 4, -1,
          0, 3, 10, 9, -1,
          0, 4, 7, 3, -1,
          0, 9, 8, 1, -1,
          1, 2, 6, 5, -1,
          1, 8, 11, 2, -1,
          2, 3, 7, 6, -1,
          2, 11, 10, 3, -1,
          4, 5, 6, 7, -1,
          8, 9, 10, 11, -1 ]
      }
    }
  ]
}

DEF cylinder7 Transform {
  children [
    Shape {
      appearance Appearance {
        material DEF cinza Material {
          diffuseColor 0.766900 0.766900 0.766900
          emissiveColor 0.773560 0.773560 0.773560
          specularColor 0.773560 0.773560 0.773560
          ambientIntensity 0.766900
          transparency 0.00000e+0
          shininess 1.00000
        }
      }
      geometry IndexedFaceSet {
        normalPerVertex TRUE
        coord Coordinate { point [
          0.542000 -5.67581e-4 0.393113,
          0.500743 0.206847 0.392896,
          0.383252 0.382684 0.392712,
          0.207414 0.500175 0.392589,
          1.25297e-17 0.541432 0.392545,
          -0.207414 0.500175 0.392589,
          -0.383252 0.382684 0.392712,
          -0.500743 0.206847 0.392896,
          -0.542000 -5.67581e-4 0.393113,
          -0.500743 -0.207982 0.393330,
          -0.383252 -0.383819 0.393514,
          -0.207414 -0.501310 0.393637,
          -1.20218e-16 -0.542567 0.393681,
          0.207414 -0.501310 0.393637,
          0.383252 -0.383819 0.393514,
          0.500743 -0.207982 0.393330,
          0.542000 5.67581e-4 1.47711,
          0.500743 0.207982 1.47690,
          0.383252 0.383819 1.47671,
          0.207414 0.501310 1.47659,
          1.25297e-17 0.542567 1.47654,
          -0.207414 0.501310 1.47659,
          -0.383252 0.383819 1.47671,
          -0.500743 0.207982 1.47690,
          -0.542000 5.67581e-4 1.47711,
          -0.500743 -0.206847 1.47733,
          -0.383252 -0.382684 1.47751,
          -0.207414 -0.500175 1.47764,
          -1.20218e-16 -0.541432 1.47768,
          0.207414 -0.500175 1.47764,
          0.383252 -0.382684 1.47751,
          0.500743 -0.206847 1.47733,
          0.456364 2.92141e-3 3.72485,
          0.421625 0.177564 3.72467,
          0.322698 0.325619 3.72451,
          0.174643 0.424547 3.72441,
          4.20207e-16 0.459285 3.72437,
          -0.174643 0.424547 3.72441,
          -0.322698 0.325619 3.72451,
          -0.421625 0.177564 3.72467,
          -0.456364 2.92141e-3 3.72485,
          -0.421625 -0.171721 3.72504,
          -0.322698 -0.319776 3.72519,
          -0.174643 -0.418704 3.72529,
          3.08434e-16 -0.453442 3.72533,
          0.174643 -0.418704 3.72529,
          0.322698 -0.319776 3.72519,
          0.421625 -0.171721 3.72504 ] }
        coordIndex [
          0, 1, 17, 16, -1,
          0, 15, 14, 13, 12, 11, 10, 9, 8, 7, 6, 5, 4, 3, 2, 1, -1,
          0, 16, 31, 15, -1,
          1, 2, 18, 17, -1,
          2, 3, 19, 18, -1,
          3, 4, 20, 19, -1,
          4, 5, 21, 20, -1,
          5, 6, 22, 21, -1,
          6, 7, 23, 22, -1,
          7, 8, 24, 23, -1,
          8, 9, 25, 24, -1,
          9, 10, 26, 25, -1,
          10, 11, 27, 26, -1,
          11, 12, 28, 27, -1,
          12, 13, 29, 28, -1,
          13, 14, 30, 29, -1,
          14, 15, 31, 30, -1,
          16, 17, 33, 32, -1,
          16, 32, 47, 31, -1,
          17, 18, 34, 33, -1,
          18, 19, 35, 34, -1,
          19, 20, 36, 35, -1,
          20, 21, 37, 36, -1,
          21, 22, 38, 37, -1,
          22, 23, 39, 38, -1,
          23, 24, 40, 39, -1,
          24, 25, 41, 40, -1,
          25, 26, 42, 41, -1,
          26, 27, 43, 42, -1,
          27, 28, 44, 43, -1,
          28, 29, 45, 44, -1,
          29, 30, 46, 45, -1,
          30, 31, 47, 46, -1,
          32, 33, 34, 35, 36, 37, 38, 39, 40, 41, 42, 43, 44, 45, 46, 47, -1 ]
        normal Normal { vector [
          0.890909 -4.75618e-4 -0.454181,
          0.823093 0.340460 -0.454538,
          0.629968 0.629492 -0.454841,
          0.340936 0.822617 -0.455043,
          1.26061e-17 0.890433 -0.455114,
          -0.340936 0.822617 -0.455043,
          -0.629968 0.629492 -0.454841,
          -0.823093 0.340460 -0.454538,
          -0.890909 -4.75618e-4 -0.454181,
          -0.823093 -0.341412 -0.453824,
          -0.629968 -0.630443 -0.453522,
          -0.340936 -0.823568 -0.453319,
          -2.26909e-16 -0.891384 -0.453248,
          0.340936 -0.823568 -0.453319,
          0.629968 -0.630443 -0.453522,
          0.823093 -0.341412 -0.453824,
          0.999819 1.99379e-5 1.90392e-2,
          0.923712 0.382634 1.86386e-2,
          0.706979 0.706998 1.82989e-2,
          0.382614 0.923731 1.80719e-2,
          0.00000e+0 0.999838 1.79922e-2,
          -0.382614 0.923731 1.80719e-2,
          -0.706979 0.706998 1.82989e-2,
          -0.923712 0.382634 1.86386e-2,
          -0.999819 1.99379e-5 1.90392e-2,
          -0.923712 -0.382594 1.94399e-2,
          -0.706979 -0.706958 1.97796e-2,
          -0.382614 -0.923692 2.00065e-2,
          -2.61813e-16 -0.999798 2.00862e-2,
          0.382614 -0.923692 2.00065e-2,
          0.706979 -0.706958 1.97796e-2,
          0.923712 -0.382594 1.94399e-2,
          0.876863 5.03430e-4 0.480740,
          0.810116 0.336064 0.480389,
          0.620036 0.620539 0.480091,
          0.335561 0.810619 0.479892,
          7.44959e-17 0.877366 0.479822,
          -0.335561 0.810619 0.479892,
          -0.620036 0.620539 0.480091,
          -0.810116 0.336064 0.480389,
          -0.876863 5.03430e-4 0.480740,
          -0.810116 -0.335057 0.481091,
          -0.620036 -0.619532 0.481389,
          -0.335561 -0.809612 0.481588,
          -1.48992e-16 -0.876359 0.481658,
          0.335561 -0.809612 0.481588,
          0.620036 -0.619532 0.481389,
          0.810116 -0.335057 0.481091 ] }
        normalIndex [
          0, 1, 17, 16, -1,
          0, 15, 14, 13, 12, 11, 10, 9, 8, 7, 6, 5, 4, 3, 2, 1, -1,
          0, 16, 31, 15, -1,
          1, 2, 18, 17, -1,
          2, 3, 19, 18, -1,
          3, 4, 20, 19, -1,
          4, 5, 21, 20, -1,
          5, 6, 22, 21, -1,
          6, 7, 23, 22, -1,
          7, 8, 24, 23, -1,
          8, 9, 25, 24, -1,
          9, 10, 26, 25, -1,
          10, 11, 27, 26, -1,
          11, 12, 28, 27, -1,
          12, 13, 29, 28, -1,
          13, 14, 30, 29, -1,
          14, 15, 31, 30, -1,
          16, 17, 33, 32, -1,
          16, 32, 47, 31, -1,
          17, 18, 34, 33, -1,
          18, 19, 35, 34, -1,
          19, 20, 36, 35, -1,
          20, 21, 37, 36, -1,
          21, 22, 38, 37, -1,
          22, 23, 39, 38, -1,
          23, 24, 40, 39, -1,
          24, 25, 41, 40, -1,
          25, 26, 42, 41, -1,
          26, 27, 43, 42, -1,
          27, 28, 44, 43, -1,
          28, 29, 45, 44, -1,
          29, 30, 46, 45, -1,
          30, 31, 47, 46, -1,
          32, 33, 34, 35, 36, 37, 38, 39, 40, 41, 42, 43, 44, 45, 46, 47, -1 ]
      }
    }
  ]
}

DEF cube1 Transform {
  children [
    Shape {
      appearance Appearance {
        material USE cinza
      }
      geometry IndexedFaceSet {
        normalPerVertex TRUE
        coord Coordinate { point [
          -1.00000 -0.999777 0.299032,
          -1.00000 -1.00022 1.15059,
          1.00000 -1.00022 1.15059,
          1.00000 -0.999777 0.299032,
          -1.00000 1.00022 0.300079,
          -1.00000 0.999777 1.15163,
          1.00000 0.999777 1.15163,
          1.00000 1.00022 0.300079 ] }
        coordIndex [
          0, 1, 5, 4, -1,
          0, 3, 2, 1, -1,
          0, 4, 7, 3, -1,
          2, 3, 7, 6, -1,
          4, 5, 6, 7, -1 ]
        normal Normal { vector [
          -0.577350 -0.577048 -0.577652,
          -0.577350 -0.577652 0.577048,
          0.577350 -0.577652 0.577048,
          0.577350 -0.577048 -0.577652,
          -0.577350 0.577652 -0.577048,
          -0.577350 0.577048 0.577652,
          0.577350 0.577048 0.577652,
          0.577350 0.577652 -0.577048 ] }
        normalIndex [
          0, 1, 5, 4, -1,
          0, 3, 2, 1, -1,
          0, 4, 7, 3, -1,
          2, 3, 7, 6, -1,
          4, 5, 6, 7, -1 ]
      }
    },
    Shape {
      appearance Appearance {
        material DEF branco Material {
          diffuseColor 1.00000 1.00000 1.00000
          emissiveColor 1.00000 1.00000 1.00000
          specularColor 1.00000 1.00000 1.00000
          ambientIntensity 1.00000
          transparency 0.00000e+0
          shininess 1.00000
        }
      }
      geometry IndexedFaceSet {
        normalPerVertex TRUE
        coord Coordinate { point [
          -1.00000 -1.00022 1.15059,
          1.00000 -1.00022 1.15059,
          -1.00000 0.999777 1.15163,
          1.00000 0.999777 1.15163 ] }
        coordIndex [
          0, 1, 3, 2, -1 ]
        normal Normal { vector [
          -0.577350 -0.577652 0.577048,
          0.577350 -0.577652 0.577048,
          -0.577350 0.577048 0.577652,
          0.577350 0.577048 0.577652 ] }
        normalIndex [
          0, 1, 3, 2, -1 ]
      }
    }
  ]
}
