# Supplementary material for: A user-friendly, low-cost turbidostat with versatile growth rate estimation based on an extended Kalman filter
Source: PLoS One. 2017 Jul 26;12(7):e0181923. doi: 10.1371/journal.pone.0181923 (PMC5529016; doi:10.1371/journal.pone.0181923)
Supplement: S2 File — (ZIP) [file pone.0181923.s006.zip › Board schematic/KiCad Files/mycomponents.pretty/MINIBUT.kicad_mod]

(module MINIBUT (layer F.Cu) (tedit 44B65D0C)
  (descr "Bouton poussoir KSA")
  (tags "SWITCH DEV")
  (fp_text reference MINIBUT (at 0.381 4.699) (layer F.SilkS)
    (effects (font (size 1.524 1.016) (thickness 0.2032)))
  )
  (fp_text value SW* (at -0.127 -4.953) (layer F.SilkS)
    (effects (font (size 1.524 1.016) (thickness 0.2032)))
  )
  (fp_line (start -4.826 -3.81) (end -4.826 3.81) (layer F.SilkS) (width 0.381))
  (fp_line (start -4.826 3.81) (end 4.699 3.81) (layer F.SilkS) (width 0.381))
  (fp_line (start 4.699 3.81) (end 4.699 -3.81) (layer F.SilkS) (width 0.381))
  (fp_line (start 4.699 -3.81) (end -4.826 -3.81) (layer F.SilkS) (width 0.381))
  (fp_circle (center 0 0) (end 1.905 0.635) (layer F.SilkS) (width 0.3048))
  (pad 1 thru_hole circle (at 3.429 -2.54) (size 1.778 1.778) (drill 1.143) (layers *.Cu *.Mask F.SilkS))
  (pad 2 thru_hole circle (at 3.429 2.54) (size 1.778 1.778) (drill 1.143) (layers *.Cu *.Mask F.SilkS))
  (pad 3 thru_hole circle (at -3.556 2.54) (size 1.778 1.778) (drill 1.143) (layers *.Cu *.Mask F.SilkS))
  (pad 4 thru_hole circle (at -3.556 -2.54) (size 1.778 1.778) (drill 1.143) (layers *.Cu *.Mask F.SilkS))
  (model novos/bot_tact_c1.wrl
    (at (xyz 0 0 0))
    (scale (xyz 1.2 1.2 1.2))
    (rotate (xyz 0 0 0))
  )
)
