# Supplementary material for: A user-friendly, low-cost turbidostat with versatile growth rate estimation based on an extended Kalman filter
Source: PLoS One. 2017 Jul 26;12(7):e0181923. doi: 10.1371/journal.pone.0181923 (PMC5529016; doi:10.1371/journal.pone.0181923)
Supplement: S2 File — (ZIP) [file pone.0181923.s006.zip › Board schematic/KiCad Files/mycomponents.pretty/MINIBUTVERT.kicad_mod]

(module MINIBUTVERT (layer F.Cu) (tedit 44BD609F)
  (descr "Resitance 3 pas")
  (tags R)
  (autoplace_cost180 10)
  (fp_text reference MINIBUTVERT (at 0 -2.54) (layer F.SilkS)
    (effects (font (size 1.397 1.27) (thickness 0.2032)))
  )
  (fp_text value Val* (at -0.508 6.096) (layer F.SilkS) hide
    (effects (font (size 1.397 1.27) (thickness 0.2032)))
  )
  (fp_line (start -1.27 4.826) (end 1.524 4.826) (layer F.SilkS) (width 0.381))
  (fp_line (start 1.524 4.826) (end 1.524 3.81) (layer F.SilkS) (width 0.381))
  (fp_line (start -3.302 3.81) (end -3.302 1.524) (layer F.SilkS) (width 0.381))
  (fp_line (start 3.302 3.81) (end 3.302 1.27) (layer F.SilkS) (width 0.381))
  (fp_line (start -3.556 1.524) (end -3.556 -0.254) (layer F.SilkS) (width 0.381))
  (fp_line (start 3.556 1.524) (end 3.556 -0.254) (layer F.SilkS) (width 0.381))
  (fp_line (start -1.27 3.81) (end -1.27 4.826) (layer F.SilkS) (width 0.381))
  (fp_line (start 3.302 1.27) (end -3.302 1.27) (layer F.SilkS) (width 0.3048))
  (fp_line (start -3.302 3.81) (end 3.302 3.81) (layer F.SilkS) (width 0.3048))
  (pad A thru_hole circle (at -3.81 0) (size 1.397 1.397) (drill 0.8128) (layers *.Cu *.SilkS *.Mask))
  (pad B thru_hole circle (at 3.81 0) (size 1.397 1.397) (drill 0.8128) (layers *.Cu *.SilkS *.Mask))
  (pad 1 thru_hole circle (at -2.54 1.778) (size 1.524 1.524) (drill 0.508) (layers *.Cu *.Mask F.SilkS))
  (pad 2 thru_hole circle (at 2.54 1.778) (size 1.524 1.524) (drill 0.508) (layers *.Cu *.Mask F.SilkS))
  (model novos/bot_tact_cv1.wrl
    (at (xyz 0 0 0))
    (scale (xyz 1.2 1.2 1.2))
    (rotate (xyz 0 0 0))
  )
)
