# Supplementary material for: A user-friendly, low-cost turbidostat with versatile growth rate estimation based on an extended Kalman filter
Source: PLoS One. 2017 Jul 26;12(7):e0181923. doi: 10.1371/journal.pone.0181923 (PMC5529016; doi:10.1371/journal.pone.0181923)
Supplement: S2 File — (ZIP) [file pone.0181923.s006.zip › Board schematic/KiCad Files/mycomponents.pretty/Pin_Header_Straight_1x02.kicad_mod]

(module Pin_Header_Straight_1x02 (layer F.Cu) (tedit 5394C236)
  (descr "1 pin")
  (tags "CONN DEV")
  (fp_text reference PIN_HEADER_S_1X02 (at 0 -2.286) (layer F.SilkS)
    (effects (font (size 1.27 1.27) (thickness 0.2032)))
  )
  (fp_text value Val** (at 0 2.54) (layer F.SilkS) hide
    (effects (font (size 1.27 1.27) (thickness 0.2032)))
  )
  (fp_line (start 0 -1.27) (end 0 1.27) (layer F.SilkS) (width 0.254))
  (fp_line (start -2.54 -1.27) (end -2.54 1.27) (layer F.SilkS) (width 0.254))
  (fp_line (start -2.54 1.27) (end 0 1.27) (layer F.SilkS) (width 0.254))
  (fp_line (start 0 1.27) (end 2.54 1.27) (layer F.SilkS) (width 0.254))
  (fp_line (start 2.54 1.27) (end 2.54 -1.27) (layer F.SilkS) (width 0.254))
  (fp_line (start 2.54 -1.27) (end -2.54 -1.27) (layer F.SilkS) (width 0.254))
  (pad 1 thru_hole rect (at -1.27 0) (size 2.032 2.032) (drill 1.016) (layers *.Cu *.Mask F.SilkS))
  (pad 2 thru_hole oval (at 1.27 0) (size 2.032 2.032) (drill 1.016) (layers *.Cu *.Mask F.SilkS))
  (model Pin_Headers/Pin_Header_Straight_1x02.wrl
    (at (xyz 0 0 0))
    (scale (xyz 1 1 1))
    (rotate (xyz 0 0 0))
  )
)
