# Supplementary material for: A user-friendly, low-cost turbidostat with versatile growth rate estimation based on an extended Kalman filter
Source: PLoS One. 2017 Jul 26;12(7):e0181923. doi: 10.1371/journal.pone.0181923 (PMC5529016; doi:10.1371/journal.pone.0181923)
Supplement: S2 File — (ZIP) [file pone.0181923.s006.zip › Board schematic/KiCad Files/mycomponents.pretty/push_mini.kicad_mod]

(module push_mini (layer F.Cu) (tedit 43E9043E)
  (fp_text reference push_mini (at 0 6.35) (layer F.SilkS)
    (effects (font (size 1.27 1.27) (thickness 0.2032)))
  )
  (fp_text value VAL** (at -0.254 -5.588) (layer F.SilkS)
    (effects (font (size 1.27 1.27) (thickness 0.2032)))
  )
  (fp_circle (center 0 -0.254) (end 1.524 0.508) (layer F.SilkS) (width 0.1016))
  (fp_line (start -3.048 -3.048) (end -3.048 2.794) (layer F.SilkS) (width 0.1016))
  (fp_line (start -3.048 2.794) (end 3.048 2.794) (layer F.SilkS) (width 0.1016))
  (fp_line (start 3.048 2.794) (end 3.048 -3.048) (layer F.SilkS) (width 0.1016))
  (fp_line (start 3.048 -3.048) (end -3.048 -3.048) (layer F.SilkS) (width 0.1016))
  (pad 1 thru_hole circle (at -3.556 -2.54) (size 2.54 2.54) (drill 1.143) (layers *.Cu *.Mask F.SilkS))
  (pad 2 thru_hole circle (at 3.429 -2.54) (size 2.54 2.54) (drill 1.143) (layers *.Cu *.Mask F.SilkS))
  (pad 3 thru_hole circle (at -3.556 2.032) (size 2.54 2.54) (drill 1.143) (layers *.Cu *.Mask F.SilkS))
  (pad 4 thru_hole circle (at 3.556 2.032) (size 2.54 2.54) (drill 1.143) (layers *.Cu *.Mask F.SilkS))
)
