# Supplementary material for: A user-friendly, low-cost turbidostat with versatile growth rate estimation based on an extended Kalman filter
Source: PLoS One. 2017 Jul 26;12(7):e0181923. doi: 10.1371/journal.pone.0181923 (PMC5529016; doi:10.1371/journal.pone.0181923)
Supplement: S2 File — (ZIP) [file pone.0181923.s006.zip › Board schematic/KiCad Files/mycomponents.pretty/SO8E.kicad_mod]

(module SMD_Packages:SO8E (layer F.Cu) (tedit 5391027C)
  (descr "module CMS SOJ 8 pins etroit")
  (tags "CMS SOJ")
  (attr smd)
  (fp_text reference U2 (at 0 -0.889) (layer F.SilkS)
    (effects (font (size 1.143 1.143) (thickness 0.1524)))
  )
  (fp_text value IRF7103 (at 0 1.016) (layer F.SilkS)
    (effects (font (size 0.889 0.889) (thickness 0.1524)))
  )
  (fp_line (start -2.667 1.778) (end -2.667 1.905) (layer F.SilkS) (width 0.127))
  (fp_line (start -2.667 1.905) (end 2.667 1.905) (layer F.SilkS) (width 0.127))
  (fp_line (start 2.667 -1.905) (end -2.667 -1.905) (layer F.SilkS) (width 0.127))
  (fp_line (start -2.667 -1.905) (end -2.667 1.778) (layer F.SilkS) (width 0.127))
  (fp_line (start -2.667 -0.508) (end -2.159 -0.508) (layer F.SilkS) (width 0.127))
  (fp_line (start -2.159 -0.508) (end -2.159 0.508) (layer F.SilkS) (width 0.127))
  (fp_line (start -2.159 0.508) (end -2.667 0.508) (layer F.SilkS) (width 0.127))
  (fp_line (start 2.667 -1.905) (end 2.667 1.905) (layer F.SilkS) (width 0.127))
  (pad 8 smd rect (at -1.905 -2.667) (size 0.59944 1.39954) (layers F.Cu F.Paste F.Mask))
  (pad 1 smd rect (at -1.905 2.667) (size 0.59944 1.39954) (layers F.Cu F.Paste F.Mask))
  (pad 7 smd rect (at -0.635 -2.667) (size 0.59944 1.39954) (layers F.Cu F.Paste F.Mask))
  (pad 6 smd rect (at 0.635 -2.667) (size 0.59944 1.39954) (layers F.Cu F.Paste F.Mask))
  (pad 5 smd rect (at 1.905 -2.667) (size 0.59944 1.39954) (layers F.Cu F.Paste F.Mask))
  (pad 2 smd rect (at -0.635 2.667) (size 0.59944 1.39954) (layers F.Cu F.Paste F.Mask))
  (pad 3 smd rect (at 0.635 2.667) (size 0.59944 1.39954) (layers F.Cu F.Paste F.Mask))
  (pad 4 smd rect (at 1.905 2.667) (size 0.59944 1.39954) (layers F.Cu F.Paste F.Mask))
  (model smd/cms_so8.wrl
    (at (xyz 0 0 0))
    (scale (xyz 0.5 0.32 0.5))
    (rotate (xyz 0 0 0))
  )
)
