# Supplementary material for: A user-friendly, low-cost turbidostat with versatile growth rate estimation based on an extended Kalman filter
Source: PLoS One. 2017 Jul 26;12(7):e0181923. doi: 10.1371/journal.pone.0181923 (PMC5529016; doi:10.1371/journal.pone.0181923)
Supplement: S2 File — (ZIP) [file pone.0181923.s006.zip › Board schematic/KiCad Files/turbidostat.net]

(export (version D)
  (design
    (source /home/boogieman/Dokumente/projekte/turbidostat/turbidostat_pcb/turbidostat.sch)
    (date "Fr 31 Mär 2017 11:03:27 CEST")
    (tool "Eeschema 4.0.2+dfsg1-stable")
    (sheet (number 1) (name /) (tstamps /)
      (title_block
        (title)
        (company)
        (rev)
        (date)
        (source turbidostat.sch)
        (comment (number 1) (value ""))
        (comment (number 2) (value ""))
        (comment (number 3) (value ""))
        (comment (number 4) (value "")))))
  (components
    (comp (ref U2)
      (value IRF7103)
      (libsource (lib turbidostat-cache) (part IRF7103))
      (sheetpath (names /) (tstamps /))
      (tstamp 5390DA79))
    (comp (ref P3)
      (value pump)
      (footprint Pin_Headers:Pin_Header_Straight_1x02)
      (libsource (lib turbidostat-cache) (part CONN_2))
      (sheetpath (names /) (tstamps /))
      (tstamp 5390DD87))
    (comp (ref R1)
      (value 10k)
      (libsource (lib turbidostat-rescue) (part R-RESCUE-turbidostat))
      (sheetpath (names /) (tstamps /))
      (tstamp 5390E23F))
    (comp (ref R2)
      (value 47R)
      (libsource (lib turbidostat-rescue) (part R-RESCUE-turbidostat))
      (sheetpath (names /) (tstamps /))
      (tstamp 5390E2A2))
    (comp (ref P4)
      (value Laser)
      (footprint Pin_Headers:Pin_Header_Straight_1x02)
      (libsource (lib turbidostat-cache) (part CONN_2))
      (sheetpath (names /) (tstamps /))
      (tstamp 5390EE81))
    (comp (ref J1)
      (value hallsensor)
      (footprint dp_devices-M1X3)
      (libsource (lib turbidostat-cache) (part CON_HEADER_1X03-PTH))
      (sheetpath (names /) (tstamps /))
      (tstamp 5390F938))
    (comp (ref J2)
      (value photodiode)
      (footprint dp_devices-M1X3)
      (libsource (lib turbidostat-cache) (part CON_HEADER_1X03-PTH))
      (sheetpath (names /) (tstamps /))
      (tstamp 5390FBBD))
    (comp (ref P2)
      (value fan)
      (footprint Pin_Headers:Pin_Header_Straight_1x02)
      (libsource (lib turbidostat-cache) (part CONN_2))
      (sheetpath (names /) (tstamps /))
      (tstamp 5391D38D))
    (comp (ref SHIELD1)
      (value ARDUINO_SHIELD)
      (libsource (lib turbidostat-cache) (part ARDUINO_SHIELD))
      (sheetpath (names /) (tstamps /))
      (tstamp 53938FF2))
    (comp (ref R3)
      (value 1k)
      (libsource (lib turbidostat-rescue) (part R-RESCUE-turbidostat))
      (sheetpath (names /) (tstamps /))
      (tstamp 5394E539))
    (comp (ref CON1)
      (value BARREL_JACK)
      (libsource (lib conn) (part BARREL_JACK))
      (sheetpath (names /) (tstamps /))
      (tstamp 5395008B))
    (comp (ref SW1)
      (value SW_PUSH)
      (libsource (lib device) (part SW_PUSH))
      (sheetpath (names /) (tstamps /))
      (tstamp 5395C79E)))
  (libparts
    (libpart (lib turbidostat-cache) (part ARDUINO_SHIELD)
      (fields
        (field (name Reference) SHIELD)
        (field (name Value) ARDUINO_SHIELD))
      (pins
        (pin (num 0) (name "(TX)D0") (type BiDi))
        (pin (num 1) (name "(RX)D1") (type BiDi))
        (pin (num 2) (name "(int0)D2") (type BiDi))
        (pin (num 3) (name "(int1)#D3") (type BiDi))
        (pin (num 4) (name D4) (type BiDi))
        (pin (num 5) (name "#D5") (type BiDi))
        (pin (num 5V) (name 5V) (type power_in))
        (pin (num 6) (name "#D6") (type BiDi))
        (pin (num 7) (name D7) (type BiDi))
        (pin (num 8) (name D8) (type BiDi))
        (pin (num 9) (name "#D9") (type BiDi))
        (pin (num 10) (name "(SS)#D10") (type BiDi))
        (pin (num 11) (name "(MOSI)#D11") (type BiDi))
        (pin (num 12) (name "(MISO)D12") (type BiDi))
        (pin (num 13) (name "(SCK)D13") (type BiDi))
        (pin (num 3V3) (name 3V3) (type power_in))
        (pin (num A0) (name A0) (type BiDi))
        (pin (num A1) (name A1) (type BiDi))
        (pin (num A2) (name A2) (type BiDi))
        (pin (num A3) (name A3) (type BiDi))
        (pin (num A4) (name "A4(SDA)") (type BiDi))
        (pin (num A5) (name "A5(SCL)") (type BiDi))
        (pin (num AREF) (name AREF) (type power_in))
        (pin (num GND1) (name GND) (type power_in))
        (pin (num RST) (name RST) (type input))
        (pin (num VIN) (name VIN) (type power_in))))
    (libpart (lib conn) (part BARREL_JACK)
      (description "DC Barrel Jack")
      (fields
        (field (name Reference) CON)
        (field (name Value) BARREL_JACK))
      (pins
        (pin (num 1) (name ~) (type passive))
        (pin (num 2) (name ~) (type passive))
        (pin (num 3) (name ~) (type passive))))
    (libpart (lib turbidostat-cache) (part CONN_2)
      (fields
        (field (name Reference) P)
        (field (name Value) CONN_2))
      (pins
        (pin (num 1) (name P1) (type passive))
        (pin (num 2) (name PM) (type passive))))
    (libpart (lib turbidostat-cache) (part CON_HEADER_1X03-PTH)
      (fields
        (field (name Reference) J)
        (field (name Value) CON_HEADER_1X03-PTH)
        (field (name Footprint) dp_devices-M1X3))
      (pins
        (pin (num 1) (name 1) (type BiDi))
        (pin (num 2) (name 2) (type BiDi))
        (pin (num 3) (name 3) (type BiDi))))
    (libpart (lib turbidostat-cache) (part IRF7103)
      (fields
        (field (name Reference) U)
        (field (name Value) IRF7103))
      (pins
        (pin (num 1) (name S1) (type input))
        (pin (num 2) (name G1) (type input))
        (pin (num 3) (name S2) (type input))
        (pin (num 4) (name G2) (type input))
        (pin (num 5) (name D2) (type input))
        (pin (num 6) (name D2) (type input))
        (pin (num 7) (name D1) (type input))
        (pin (num 8) (name D1) (type input))))
    (libpart (lib turbidostat-rescue) (part R-RESCUE-turbidostat)
      (footprints
        (fp R?)
        (fp SM0603)
        (fp SM0805)
        (fp R?-*)
        (fp SM1206))
      (fields
        (field (name Reference) R)
        (field (name Value) R-RESCUE-turbidostat))
      (pins
        (pin (num 1) (name ~) (type passive))
        (pin (num 2) (name ~) (type passive))))
    (libpart (lib device) (part SW_PUSH)
      (description Button)
      (fields
        (field (name Reference) SW)
        (field (name Value) SW_PUSH))
      (pins
        (pin (num 1) (name 1) (type passive))
        (pin (num 2) (name 2) (type passive)))))
  (libraries
    (library (logical turbidostat-rescue)
      (uri /home/boogieman/Dokumente/projekte/turbidostat/turbidostat_pcb/turbidostat-rescue.lib))
    (library (logical device)
      (uri /usr/share/kicad/library/device.lib))
    (library (logical conn)
      (uri /usr/share/kicad/library/conn.lib))
    (library (logical turbidostat-cache)
      (uri /home/boogieman/Dokumente/projekte/turbidostat/turbidostat_pcb/turbidostat-cache.lib)))
  (nets
    (net (code 1) (name "Net-(SHIELD1-Pad3V3)")
      (node (ref SHIELD1) (pin 3V3)))
    (net (code 2) (name "Net-(SHIELD1-PadA5)")
      (node (ref SHIELD1) (pin A5)))
    (net (code 3) (name "Net-(SHIELD1-PadA4)")
      (node (ref SHIELD1) (pin A4)))
    (net (code 4) (name "Net-(SHIELD1-PadA3)")
      (node (ref SHIELD1) (pin A3)))
    (net (code 5) (name "Net-(SHIELD1-Pad13)")
      (node (ref SHIELD1) (pin 13)))
    (net (code 6) (name "Net-(SHIELD1-PadA2)")
      (node (ref SHIELD1) (pin A2)))
    (net (code 7) (name "Net-(SHIELD1-Pad12)")
      (node (ref SHIELD1) (pin 12)))
    (net (code 8) (name "Net-(SHIELD1-PadA1)")
      (node (ref SHIELD1) (pin A1)))
    (net (code 9) (name "Net-(SHIELD1-Pad11)")
      (node (ref SHIELD1) (pin 11)))
    (net (code 10) (name "Net-(SHIELD1-PadA0)")
      (node (ref SHIELD1) (pin A0)))
    (net (code 11) (name "Net-(SHIELD1-Pad10)")
      (node (ref SHIELD1) (pin 10)))
    (net (code 12) (name "Net-(SHIELD1-Pad9)")
      (node (ref SHIELD1) (pin 9)))
    (net (code 13) (name "Net-(SHIELD1-Pad8)")
      (node (ref SHIELD1) (pin 8)))
    (net (code 14) (name "Net-(SHIELD1-Pad7)")
      (node (ref SHIELD1) (pin 7)))
    (net (code 15) (name "Net-(SHIELD1-PadVIN)")
      (node (ref SHIELD1) (pin VIN)))
    (net (code 16) (name "Net-(SHIELD1-Pad4)")
      (node (ref SHIELD1) (pin 4)))
    (net (code 17) (name "Net-(J2-Pad3)")
      (node (ref SHIELD1) (pin 3))
      (node (ref J2) (pin 3)))
    (net (code 18) (name "Net-(J1-Pad3)")
      (node (ref SHIELD1) (pin 2))
      (node (ref J1) (pin 3))
      (node (ref R1) (pin 2)))
    (net (code 19) (name "Net-(SHIELD1-Pad1)")
      (node (ref SHIELD1) (pin 1)))
    (net (code 20) (name "Net-(SHIELD1-Pad0)")
      (node (ref SHIELD1) (pin 0)))
    (net (code 21) (name "Net-(R3-Pad1)")
      (node (ref R3) (pin 1))
      (node (ref SHIELD1) (pin GND1)))
    (net (code 22) (name "Net-(SHIELD1-PadRST)")
      (node (ref SHIELD1) (pin RST))
      (node (ref SW1) (pin 2)))
    (net (code 23) (name "Net-(CON1-Pad3)")
      (node (ref CON1) (pin 3)))
    (net (code 24) (name "Net-(SHIELD1-PadAREF)")
      (node (ref SHIELD1) (pin AREF)))
    (net (code 25) (name "Net-(SHIELD1-PadGND1)")
      (node (ref SHIELD1) (pin GND1)))
    (net (code 26) (name "Net-(P4-Pad2)")
      (node (ref R2) (pin 1))
      (node (ref P4) (pin 2)))
    (net (code 27) (name "Net-(J1-Pad1)")
      (node (ref J2) (pin 2))
      (node (ref J1) (pin 1))
      (node (ref SHIELD1) (pin 5V))
      (node (ref R1) (pin 1)))
    (net (code 28) (name +12V)
      (node (ref P4) (pin 1))
      (node (ref P3) (pin 2))
      (node (ref CON1) (pin 1)))
    (net (code 29) (name "Net-(P2-Pad1)")
      (node (ref P2) (pin 1))
      (node (ref U2) (pin 7))
      (node (ref U2) (pin 8)))
    (net (code 30) (name "Net-(P3-Pad1)")
      (node (ref U2) (pin 5))
      (node (ref U2) (pin 6))
      (node (ref P3) (pin 1)))
    (net (code 31) (name "Net-(SHIELD1-Pad6)")
      (node (ref U2) (pin 3))
      (node (ref SHIELD1) (pin 6)))
    (net (code 32) (name "Net-(SHIELD1-Pad5)")
      (node (ref U2) (pin 1))
      (node (ref SHIELD1) (pin 5)))
    (net (code 33) (name GND)
      (node (ref J1) (pin 2))
      (node (ref SW1) (pin 1))
      (node (ref CON1) (pin 2))
      (node (ref R3) (pin 2))
      (node (ref P2) (pin 2))
      (node (ref J2) (pin 1))
      (node (ref R2) (pin 2))
      (node (ref U2) (pin 4))
      (node (ref U2) (pin 2)))))
