# Supplementary material for: A user-friendly, low-cost turbidostat with versatile growth rate estimation based on an extended Kalman filter
Source: PLoS One. 2017 Jul 26;12(7):e0181923. doi: 10.1371/journal.pone.0181923 (PMC5529016; doi:10.1371/journal.pone.0181923)
Supplement: S2 File — (ZIP) [file pone.0181923.s006.zip › Board schematic/KiCad Files/turbidostat.pro]

update=Fr 31 Mär 2017 11:26:36 CEST
version=1
last_client=kicad
[cvpcb]
version=1
NetIExt=net
[cvpcb/libraries]
EquName1=devcms
[general]
version=1
[pcbnew]
version=1
PageLayoutDescrFile=
LastNetListRead=turbidostat.net
UseCmpFile=1
PadDrill=0.8128
PadDrillOvalY=0.8128
PadSizeH=2.54
PadSizeV=1.524
PcbTextSizeV=1.5
PcbTextSizeH=1.5
PcbTextThickness=0.3
ModuleTextSizeV=1.5
ModuleTextSizeH=1.5
ModuleTextSizeThickness=0.15
SolderMaskClearance=0.2
SolderMaskMinWidth=0
DrawSegmentWidth=0.2
BoardOutlineThickness=0.15
ModuleOutlineThickness=0.15
[eeschema]
version=1
LibDir=kicad-components/doc;kicad-components/lib;kicad-components/mod;kicad-components
[eeschema/libraries]
LibName1=turbidostat-rescue
LibName2=power
LibName3=device
LibName4=transistors
LibName5=conn
LibName6=linear
LibName7=regul
LibName8=74xx
LibName9=cmos4000
LibName10=adc-dac
LibName11=memory
LibName12=xilinx
