# Supplementary material for: A user-friendly, low-cost turbidostat with versatile growth rate estimation based on an extended Kalman filter
Source: PLoS One. 2017 Jul 26;12(7):e0181923. doi: 10.1371/journal.pone.0181923 (PMC5529016; doi:10.1371/journal.pone.0181923)
Supplement: S3 File — (ZIP) [file pone.0181923.s007.zip]

Archive with 22 entries (16 files):
- Software/
- Software/GUI/
- Software/GUI/logs/
- Software/GUI/res/
- Software/GUI/res/connected.png
- Software/GUI/res/disconnected.png
- Software/GUI/res/reset.png
- Software/GUI/res/Thumbs.db
- Software/GUI/res/turbidostat.ico
- Software/GUI/res/turbidostat16.ico
- Software/GUI/res/turbidostat32.ico
- Software/GUI/turbidostat.bat
- Software/GUI/turbidostat.cfg
- Software/GUI/turbidostat.py
- Software/GUI/wxturbidostat.fbp
- Software/GUI/wxturbidostat.py
- Software/GUI/wxturbidostat.pyc
- Software/Readme.txt
- Software/Turbidostat/
- Software/Turbidostat/logs/
- Software/Turbidostat/turbidostat.cfg
- Software/turbidostat.ino
