# Supplementary material for: A user-friendly, low-cost turbidostat with versatile growth rate estimation based on an extended Kalman filter
Source: PLoS One. 2017 Jul 26;12(7):e0181923. doi: 10.1371/journal.pone.0181923 (PMC5529016; doi:10.1371/journal.pone.0181923)
Supplement: S3 File — (ZIP) [file pone.0181923.s007.zip › Software/GUI/turbidostat.cfg]

[MEASUREMENT]
od_1cm_factor = 0.4759
