# Supplementary material for: A user-friendly, low-cost turbidostat with versatile growth rate estimation based on an extended Kalman filter
Source: PLoS One. 2017 Jul 26;12(7):e0181923. doi: 10.1371/journal.pone.0181923 (PMC5529016; doi:10.1371/journal.pone.0181923)
Supplement: S3 File — (ZIP) [file pone.0181923.s007.zip › Software/GUI/wxturbidostat.fbp]

<?xml version="1.0" encoding="UTF-8" standalone="yes" ?>
<wxFormBuilder_Project>
    <FileVersion major="1" minor="13" />
    <object class="Project" expanded="1">
        <property name="class_decoration"></property>
        <property name="code_generation">Python</property>
        <property name="disconnect_events">1</property>
        <property name="disconnect_mode">source_name</property>
        <property name="disconnect_php_events">0</property>
        <property name="disconnect_python_events">0</property>
        <property name="embedded_files_path">res</property>
        <property name="encoding">UTF-8</property>
        <property name="event_generation">connect</property>
        <property name="file">wxturbidostat</property>
        <property name="first_id">1000</property>
        <property name="help_provider">none</property>
        <property name="internationalize">0</property>
        <property name="name">turbidostat</property>
        <property name="namespace"></property>
        <property name="path">.</property>
        <property name="precompiled_header"></property>
        <property name="relative_path">1</property>
        <property name="skip_lua_events">1</property>
        <property name="skip_php_events">1</property>
        <property name="skip_python_events">1</property>
        <property name="ui_table">UI</property>
        <property name="use_enum">0</property>
        <property name="use_microsoft_bom">0</property>
        <object class="Frame" expanded="1">
            <property name="aui_managed">0</property>
            <property name="aui_manager_style">wxAUI_MGR_DEFAULT</property>
            <property name="bg">wxSYS_COLOUR_MENU</property>
            <property name="center"></property>
            <property name="context_help"></property>
            <property name="context_menu">1</property>
            <property name="enabled">1</property>
            <property name="event_handler">impl_virtual</property>
            <property name="extra_style"></property>
            <property name="fg"></property>
            <property name="font"></property>
            <property name="hidden">0</property>
            <property name="id">wxID_ANY</property>
            <property name="maximum_size">-1,-1</property>
            <property name="minimum_size">434,650</property>
            <property name="name">TsFrame</property>
            <property name="pos"></property>
            <property name="size">478,650</property>
            <property name="style">wxDEFAULT_FRAME_STYLE</property>
            <property name="subclass"></property>
            <property name="title">Turbidostat</property>
            <property name="tooltip"></property>
            <property name="window_extra_style"></property>
            <property name="window_name"></property>
            <property name="window_style">wxTAB_TRAVERSAL</property>
            <property name="xrc_skip_sizer">1</property>
            <event name="OnActivate"></event>
            <event name="OnActivateApp"></event>
            <event name="OnAuiFindManager"></event>
            <event name="OnAuiPaneButton"></event>
            <event name="OnAuiPaneClose"></event>
            <event name="OnAuiPaneMaximize"></event>
            <event name="OnAuiPaneRestore"></event>
            <event name="OnAuiRender"></event>
            <event name="OnChar"></event>
            <event name="OnClose">OnClose</event>
            <event name="OnEnterWindow"></event>
            <event name="OnEraseBackground"></event>
            <event name="OnHibernate"></event>
            <event name="OnIconize"></event>
            <event name="OnIdle"></event>
            <event name="OnKeyDown"></event>
            <event name="OnKeyUp"></event>
            <event name="OnKillFocus"></event>
            <event name="OnLeaveWindow"></event>
            <event name="OnLeftDClick"></event>
            <event name="OnLeftDown"></event>
            <event name="OnLeftUp"></event>
            <event name="OnMiddleDClick"></event>
            <event name="OnMiddleDown"></event>
            <event name="OnMiddleUp"></event>
            <event name="OnMotion"></event>
            <event name="OnMouseEvents"></event>
            <event name="OnMouseWheel"></event>
            <event name="OnPaint"></event>
            <event name="OnRightDClick"></event>
            <event name="OnRightDown"></event>
            <event name="OnRightUp"></event>
            <event name="OnSetFocus"></event>
            <event name="OnSize"></event>
            <event name="OnUpdateUI"></event>
            <object class="wxBoxSizer" expanded="1">
                <property name="minimum_size"></property>
                <property name="name">bSizer2</property>
                <property name="orient">wxVERTICAL</property>
                <property name="permission">none</property>
                <object class="sizeritem" expanded="1">
                    <property name="border">5</property>
                    <property name="flag">wxEXPAND | wxALL</property>
                    <property name="proportion">1</property>
                    <object class="wxNotebook" expanded="1">
                        <property name="BottomDockable">1</property>
                        <property name="LeftDockable">1</property>
                        <property name="RightDockable">1</property>
                        <property name="TopDockable">1</property>
                        <property name="aui_layer"></property>
                        <property name="aui_name"></property>
                        <property name="aui_position"></property>
                        <property name="aui_row"></property>
                        <property name="best_size"></property>
                        <property name="bg">wxSYS_COLOUR_WINDOW</property>
                        <property name="bitmapsize"></property>
                        <property name="caption"></property>
                        <property name="caption_visible">1</property>
                        <property name="center_pane">0</property>
                        <property name="close_button">1</property>
                        <property name="context_help"></property>
                        <property name="context_menu">1</property>
                        <property name="default_pane">0</property>
                        <property name="dock">Dock</property>
                        <property name="dock_fixed">0</property>
                        <property name="docking">Left</property>
                        <property name="enabled">1</property>
                        <property name="fg"></property>
                        <property name="floatable">1</property>
                        <property name="font"></property>
                        <property name="gripper">0</property>
                        <property name="hidden">0</property>
                        <property name="id">wxID_ANY</property>
                        <property name="max_size"></property>
                        <property name="maximize_button">0</property>
                        <property name="maximum_size"></property>
                        <property name="min_size"></property>
                        <property name="minimize_button">0</property>
                        <property name="minimum_size"></property>
                        <property name="moveable">1</property>
                        <property name="name">m_notebook</property>
                        <property name="pane_border">1</property>
                        <property name="pane_position"></property>
                        <property name="pane_size"></property>
                        <property name="permission">protected</property>
                        <property name="pin_button">1</property>
                        <property name="pos"></property>
                        <property name="resize">Resizable</property>
                        <property name="show">1</property>
                        <property name="size"></property>
                        <property name="style"></property>
                        <property name="subclass"></property>
                        <property name="toolbar_pane">0</property>
                        <property name="tooltip"></property>
                        <property name="window_extra_style"></property>
                        <property name="window_name">settings</property>
                        <property name="window_style"></property>
                        <event name="OnChar"></event>
                        <event name="OnEnterWindow"></event>
                        <event name="OnEraseBackground"></event>
                        <event name="OnKeyDown"></event>
                        <event name="OnKeyUp"></event>
                        <event name="OnKillFocus"></event>
                        <event name="OnLeaveWindow"></event>
                        <event name="OnLeftDClick"></event>
                        <event name="OnLeftDown"></event>
                        <event name="OnLeftUp"></event>
                        <event name="OnMiddleDClick"></event>
                        <event name="OnMiddleDown"></event>
                        <event name="OnMiddleUp"></event>
                        <event name="OnMotion"></event>
                        <event name="OnMouseEvents"></event>
                        <event name="OnMouseWheel"></event>
                        <event name="OnNotebookPageChanged"></event>
                        <event name="OnNotebookPageChanging"></event>
                        <event name="OnPaint"></event>
                        <event name="OnRightDClick"></event>
                        <event name="OnRightDown"></event>
                        <event name="OnRightUp"></event>
                        <event name="OnSetFocus"></event>
                        <event name="OnSize"></event>
                        <event name="OnUpdateUI"></event>
                        <object class="notebookpage" expanded="1">
                            <property name="bitmap"></property>
                            <property name="label">Settings</property>
                            <property name="select">1</property>
                            <object class="wxPanel" expanded="1">
                                <property name="BottomDockable">1</property>
                                <property name="LeftDockable">1</property>
                                <property name="RightDockable">1</property>
                                <property name="TopDockable">1</property>
                                <property name="aui_layer"></property>
                                <property name="aui_name"></property>
                                <property name="aui_position"></property>
                                <property name="aui_row"></property>
                                <property name="best_size"></property>
                                <property name="bg">wxSYS_COLOUR_MENU</property>
                                <property name="caption"></property>
                                <property name="caption_visible">1</property>
                                <property name="center_pane">0</property>
                                <property name="close_button">1</property>
                                <property name="context_help"></property>
                                <property name="context_menu">1</property>
                                <property name="default_pane">0</property>
                                <property name="dock">Dock</property>
                                <property name="dock_fixed">0</property>
                                <property name="docking">Left</property>
                                <property name="enabled">1</property>
                                <property name="fg">wxSYS_COLOUR_WINDOWTEXT</property>
                                <property name="floatable">1</property>
                                <property name="font"></property>
                                <property name="gripper">0</property>
                                <property name="hidden">0</property>
                                <property name="id">wxID_ANY</property>
                                <property name="max_size"></property>
                                <property name="maximize_button">0</property>
                                <property name="maximum_size"></property>
                                <property name="min_size"></property>
                                <property name="minimize_button">0</property>
                                <property name="minimum_size"></property>
                                <property name="moveable">1</property>
                                <property name="name">m_pnlSettings</property>
                                <property name="pane_border">1</property>
                                <property name="pane_position"></property>
                                <property name="pane_size"></property>
                                <property name="permission">protected</property>
                                <property name="pin_button">1</property>
                                <property name="pos"></property>
                                <property name="resize">Resizable</property>
                                <property name="show">1</property>
                                <property name="size"></property>
                                <property name="subclass">; </property>
                                <property name="toolbar_pane">0</property>
                                <property name="tooltip"></property>
                                <property name="window_extra_style"></property>
                                <property name="window_name">settings</property>
                                <property name="window_style">wxTAB_TRAVERSAL</property>
                                <event name="OnChar"></event>
                                <event name="OnEnterWindow"></event>
                                <event name="OnEraseBackground"></event>
                                <event name="OnKeyDown"></event>
                                <event name="OnKeyUp"></event>
                                <event name="OnKillFocus"></event>
                                <event name="OnLeaveWindow"></event>
                                <event name="OnLeftDClick"></event>
                                <event name="OnLeftDown"></event>
                                <event name="OnLeftUp"></event>
                                <event name="OnMiddleDClick"></event>
                                <event name="OnMiddleDown"></event>
                                <event name="OnMiddleUp"></event>
                                <event name="OnMotion"></event>
                                <event name="OnMouseEvents"></event>
                                <event name="OnMouseWheel"></event>
                                <event name="OnPaint"></event>
                                <event name="OnRightDClick"></event>
                                <event name="OnRightDown"></event>
                                <event name="OnRightUp"></event>
                                <event name="OnSetFocus"></event>
                                <event name="OnSize"></event>
                                <event name="OnUpdateUI"></event>
                                <object class="wxFlexGridSizer" expanded="1">
                                    <property name="cols">1</property>
                                    <property name="flexible_direction">wxBOTH</property>
                                    <property name="growablecols"></property>
                                    <property name="growablerows"></property>
                                    <property name="hgap">0</property>
                                    <property name="minimum_size"></property>
                                    <property name="name">fgSizerSuper</property>
                                    <property name="non_flexible_grow_mode">wxFLEX_GROWMODE_SPECIFIED</property>
                                    <property name="permission">none</property>
                                    <property name="rows">4</property>
                                    <property name="vgap">0</property>
                                    <object class="sizeritem" expanded="1">
                                        <property name="border">5</property>
                                        <property name="flag">wxEXPAND</property>
                                        <property name="proportion">1</property>
                                        <object class="wxStaticBoxSizer" expanded="1">
                                            <property name="id">wxID_ANY</property>
                                            <property name="label">Connection</property>
                                            <property name="minimum_size"></property>
                                            <property name="name">sbSizerConnection</property>
                                            <property name="orient">wxVERTICAL</property>
                                            <property name="permission">none</property>
                                            <event name="OnUpdateUI"></event>
                                            <object class="sizeritem" expanded="1">
                                                <property name="border">5</property>
                                                <property name="flag">wxEXPAND</property>
                                                <property name="proportion">1</property>
                                                <object class="wxFlexGridSizer" expanded="1">
                                                    <property name="cols">4</property>
                                                    <property name="flexible_direction">wxBOTH</property>
                                                    <property name="growablecols"></property>
                                                    <property name="growablerows"></property>
                                                    <property name="hgap">0</property>
                                                    <property name="minimum_size"></property>
                                                    <property name="name">fgSizerConnection</property>
                                                    <property name="non_flexible_grow_mode">wxFLEX_GROWMODE_SPECIFIED</property>
                                                    <property name="permission">none</property>
                                                    <property name="rows">0</property>
                                                    <property name="vgap">0</property>
                                                    <object class="sizeritem" expanded="0">
                                                        <property name="border">5</property>
                                                        <property name="flag">wxALL|wxALIGN_CENTER_VERTICAL</property>
                                                        <property name="proportion">0</property>
                                                        <object class="wxStaticText" expanded="0">
                                                            <property name="BottomDockable">1</property>
                                                            <property name="LeftDockable">1</property>
                                                            <property name="RightDockable">1</property>
                                                            <property name="TopDockable">1</property>
                                                            <property name="aui_layer"></property>
                                                            <property name="aui_name"></property>
                                                            <property name="aui_position"></property>
                                                            <property name="aui_row"></property>
                                                            <property name="best_size"></property>
                                                            <property name="bg"></property>
                                                            <property name="caption"></property>
                                                            <property name="caption_visible">1</property>
                                                            <property name="center_pane">0</property>
                                                            <property name="close_button">1</property>
                                                            <property name="context_help"></property>
                                                            <property name="context_menu">1</property>
                                                            <property name="default_pane">0</property>
                                                            <property name="dock">Dock</property>
                                                            <property name="dock_fixed">0</property>
                                                            <property name="docking">Left</property>
                                                            <property name="enabled">1</property>
                                                            <property name="fg">wxSYS_COLOUR_WINDOWTEXT</property>
                                                            <property name="floatable">1</property>
                                                            <property name="font"></property>
                                                            <property name="gripper">0</property>
                                                            <property name="hidden">0</property>
                                                            <property name="id">wxID_ANY</property>
                                                            <property name="label">Port:</property>
                                                            <property name="max_size"></property>
                                                            <property name="maximize_button">0</property>
                                                            <property name="maximum_size"></property>
                                                            <property name="min_size"></property>
                                                            <property name="minimize_button">0</property>
                                                            <property name="minimum_size"></property>
                                                            <property name="moveable">1</property>
                                                            <property name="name">m_txtPort</property>
                                                            <property name="pane_border">1</property>
                                                            <property name="pane_position"></property>
                                                            <property name="pane_size"></property>
                                                            <property name="permission">protected</property>
                                                            <property name="pin_button">1</property>
                                                            <property name="pos"></property>
                                                            <property name="resize">Resizable</property>
                                                            <property name="show">1</property>
                                                            <property name="size"></property>
                                                            <property name="style"></property>
                                                            <property name="subclass"></property>
                                                            <property name="toolbar_pane">0</property>
                                                            <property name="tooltip"></property>
                                                            <property name="window_extra_style"></property>
                                                            <property name="window_name"></property>
                                                            <property name="window_style"></property>
                                                            <property name="wrap">-1</property>
                                                            <event name="OnChar"></event>
                                                            <event name="OnEnterWindow"></event>
                                                            <event name="OnEraseBackground"></event>
                                                            <event name="OnKeyDown"></event>
                                                            <event name="OnKeyUp"></event>
                                                            <event name="OnKillFocus"></event>
                                                            <event name="OnLeaveWindow"></event>
                                                            <event name="OnLeftDClick"></event>
                                                            <event name="OnLeftDown"></event>
                                                            <event name="OnLeftUp"></event>
                                                            <event name="OnMiddleDClick"></event>
                                                            <event name="OnMiddleDown"></event>
                                                            <event name="OnMiddleUp"></event>
                                                            <event name="OnMotion"></event>
                                                            <event name="OnMouseEvents"></event>
                                                            <event name="OnMouseWheel"></event>
                                                            <event name="OnPaint"></event>
                                                            <event name="OnRightDClick"></event>
                                                            <event name="OnRightDown"></event>
                                                            <event name="OnRightUp"></event>
                                                            <event name="OnSetFocus"></event>
                                                            <event name="OnSize"></event>
                                                            <event name="OnUpdateUI"></event>
                                                        </object>
                                                    </object>
                                                    <object class="sizeritem" expanded="0">
                                                        <property name="border">5</property>
                                                        <property name="flag">wxALL|wxALIGN_CENTER_VERTICAL</property>
                                                        <property name="proportion">0</property>
                                                        <object class="wxTextCtrl" expanded="0">
                                                            <property name="BottomDockable">1</property>
                                                            <property name="LeftDockable">1</property>
                                                            <property name="RightDockable">1</property>
                                                            <property name="TopDockable">1</property>
                                                            <property name="aui_layer"></property>
                                                            <property name="aui_name"></property>
                                                            <property name="aui_position"></property>
                                                            <property name="aui_row"></property>
                                                            <property name="best_size"></property>
                                                            <property name="bg"></property>
                                                            <property name="caption"></property>
                                                            <property name="caption_visible">1</property>
                                                            <property name="center_pane">0</property>
                                                            <property name="close_button">1</property>
                                                            <property name="context_help"></property>
                                                            <property name="context_menu">1</property>
                                                            <property name="default_pane">0</property>
                                                            <property name="dock">Dock</property>
                                                            <property name="dock_fixed">0</property>
                                                            <property name="docking">Left</property>
                                                            <property name="enabled">1</property>
                                                            <property name="fg"></property>
                                                            <property name="floatable">1</property>
                                                            <property name="font"></property>
                                                            <property name="gripper">0</property>
                                                            <property name="hidden">0</property>
                                                            <property name="id">wxID_ANY</property>
                                                            <property name="max_size"></property>
                                                            <property name="maximize_button">0</property>
                                                            <property name="maximum_size"></property>
                                                            <property name="maxlength"></property>
                                                            <property name="min_size"></property>
                                                            <property name="minimize_button">0</property>
                                                            <property name="minimum_size">150,-1</property>
                                                            <property name="moveable">1</property>
                                                            <property name="name">m_tcPort</property>
                                                            <property name="pane_border">1</property>
                                                            <property name="pane_position"></property>
                                                            <property name="pane_size"></property>
                                                            <property name="permission">protected</property>
                                                            <property name="pin_button">1</property>
                                                            <property name="pos"></property>
                                                            <property name="resize">Resizable</property>
                                                            <property name="show">1</property>
                                                            <property name="size"></property>
                                                            <property name="style"></property>
                                                            <property name="subclass"></property>
                                                            <property name="toolbar_pane">0</property>
                                                            <property name="tooltip"></property>
                                                            <property name="validator_data_type"></property>
                                                            <property name="validator_style">wxFILTER_NONE</property>
                                                            <property name="validator_type">wxDefaultValidator</property>
                                                            <property name="validator_variable"></property>
                                                            <property name="value"></property>
                                                            <property name="window_extra_style"></property>
                                                            <property name="window_name"></property>
                                                            <property name="window_style"></property>
                                                            <event name="OnChar"></event>
                                                            <event name="OnEnterWindow"></event>
                                                            <event name="OnEraseBackground"></event>
                                                            <event name="OnKeyDown"></event>
                                                            <event name="OnKeyUp"></event>
                                                            <event name="OnKillFocus"></event>
                                                            <event name="OnLeaveWindow"></event>
                                                            <event name="OnLeftDClick"></event>
                                                            <event name="OnLeftDown"></event>
                                                            <event name="OnLeftUp"></event>
                                                            <event name="OnMiddleDClick"></event>
                                                            <event name="OnMiddleDown"></event>
                                                            <event name="OnMiddleUp"></event>
                                                            <event name="OnMotion"></event>
                                                            <event name="OnMouseEvents"></event>
                                                            <event name="OnMouseWheel"></event>
                                                            <event name="OnPaint"></event>
                                                            <event name="OnRightDClick"></event>
                                                            <event name="OnRightDown"></event>
                                                            <event name="OnRightUp"></event>
                                                            <event name="OnSetFocus"></event>
                                                            <event name="OnSize"></event>
                                                            <event name="OnText"></event>
                                                            <event name="OnTextEnter"></event>
                                                            <event name="OnTextMaxLen"></event>
                                                            <event name="OnTextURL"></event>
                                                            <event name="OnUpdateUI"></event>
                                                        </object>
                                                    </object>
                                                    <object class="sizeritem" expanded="0">
                                                        <property name="border">5</property>
                                                        <property name="flag">wxALL</property>
                                                        <property name="proportion">0</property>
                                                        <object class="wxButton" expanded="0">
                                                            <property name="BottomDockable">1</property>
                                                            <property name="LeftDockable">1</property>
                                                            <property name="RightDockable">1</property>
                                                            <property name="TopDockable">1</property>
                                                            <property name="aui_layer"></property>
                                                            <property name="aui_name"></property>
                                                            <property name="aui_position"></property>
                                                            <property name="aui_row"></property>
                                                            <property name="best_size"></property>
                                                            <property name="bg"></property>
                                                            <property name="caption"></property>
                                                            <property name="caption_visible">1</property>
                                                            <property name="center_pane">0</property>
                                                            <property name="close_button">1</property>
                                                            <property name="context_help"></property>
                                                            <property name="context_menu">1</property>
                                                            <property name="default">0</property>
                                                            <property name="default_pane">0</property>
                                                            <property name="dock">Dock</property>
                                                            <property name="dock_fixed">0</property>
                                                            <property name="docking">Left</property>
                                                            <property name="enabled">1</property>
                                                            <property name="fg"></property>
                                                            <property name="floatable">1</property>
                                                            <property name="font"></property>
                                                            <property name="gripper">0</property>
                                                            <property name="hidden">0</property>
                                                            <property name="id">wxID_ANY</property>
                                                            <property name="label">connect</property>
                                                            <property name="max_size"></property>
                                                            <property name="maximize_button">0</property>
                                                            <property name="maximum_size"></property>
                                                            <property name="min_size"></property>
                                                            <property name="minimize_button">0</property>
                                                            <property name="minimum_size"></property>
                                                            <property name="moveable">1</property>
                                                            <property name="name">m_btnConnect</property>
                                                            <property name="pane_border">1</property>
                                                            <property name="pane_position"></property>
                                                            <property name="pane_size"></property>
                                                            <property name="permission">protected</property>
                                                            <property name="pin_button">1</property>
                                                            <property name="pos"></property>
                                                            <property name="resize">Resizable</property>
                                                            <property name="show">1</property>
                                                            <property name="size"></property>
                                                            <property name="style"></property>
                                                            <property name="subclass"></property>
                                                            <property name="toolbar_pane">0</property>
                                                            <property name="tooltip">Connect to the Turbidostat</property>
                                                            <property name="validator_data_type"></property>
                                                            <property name="validator_style">wxFILTER_NONE</property>
                                                            <property name="validator_type">wxDefaultValidator</property>
                                                            <property name="validator_variable"></property>
                                                            <property name="window_extra_style"></property>
                                                            <property name="window_name"></property>
                                                            <property name="window_style"></property>
                                                            <event name="OnButtonClick">OnConnect</event>
                                                            <event name="OnChar"></event>
                                                            <event name="OnEnterWindow"></event>
                                                            <event name="OnEraseBackground"></event>
                                                            <event name="OnKeyDown"></event>
                                                            <event name="OnKeyUp"></event>
                                                            <event name="OnKillFocus"></event>
                                                            <event name="OnLeaveWindow"></event>
                                                            <event name="OnLeftDClick"></event>
                                                            <event name="OnLeftDown"></event>
                                                            <event name="OnLeftUp"></event>
                                                            <event name="OnMiddleDClick"></event>
                                                            <event name="OnMiddleDown"></event>
                                                            <event name="OnMiddleUp"></event>
                                                            <event name="OnMotion"></event>
                                                            <event name="OnMouseEvents"></event>
                                                            <event name="OnMouseWheel"></event>
                                                            <event name="OnPaint"></event>
                                                            <event name="OnRightDClick"></event>
                                                            <event name="OnRightDown"></event>
                                                            <event name="OnRightUp"></event>
                                                            <event name="OnSetFocus"></event>
                                                            <event name="OnSize"></event>
                                                            <event name="OnUpdateUI"></event>
                                                        </object>
                                                    </object>
                                                    <object class="sizeritem" expanded="0">
                                                        <property name="border">5</property>
                                                        <property name="flag">wxALL</property>
                                                        <property name="proportion">0</property>
                                                        <object class="wxStaticBitmap" expanded="0">
                                                            <property name="BottomDockable">1</property>
                                                            <property name="LeftDockable">1</property>
                                                            <property name="RightDockable">1</property>
                                                            <property name="TopDockable">1</property>
                                                            <property name="aui_layer"></property>
                                                            <property name="aui_name"></property>
                                                            <property name="aui_position"></property>
                                                            <property name="aui_row"></property>
                                                            <property name="best_size"></property>
                                                            <property name="bg"></property>
                                                            <property name="bitmap">Load From File; res/disconnected.png</property>
                                                            <property name="caption"></property>
                                                            <property name="caption_visible">1</property>
                                                            <property name="center_pane">0</property>
                                                            <property name="close_button">1</property>
                                                            <property name="context_help"></property>
                                                            <property name="context_menu">1</property>
                                                            <property name="default_pane">0</property>
                                                            <property name="dock">Dock</property>
                                                            <property name="dock_fixed">0</property>
                                                            <property name="docking">Left</property>
                                                            <property name="enabled">1</property>
                                                            <property name="fg"></property>
                                                            <property name="floatable">1</property>
                                                            <property name="font"></property>
                                                            <property name="gripper">0</property>
                                                            <property name="hidden">0</property>
                                                            <property name="id">wxID_ANY</property>
                                                            <property name="max_size"></property>
                                                            <property name="maximize_button">0</property>
                                                            <property name="maximum_size"></property>
                                                            <property name="min_size"></property>
                                                            <property name="minimize_button">0</property>
                                                            <property name="minimum_size"></property>
                                                            <property name="moveable">1</property>
                                                            <property name="name">m_bitmConnected</property>
                                                            <property name="pane_border">1</property>
                                                            <property name="pane_position"></property>
                                                            <property name="pane_size"></property>
                                                            <property name="permission">protected</property>
                                                            <property name="pin_button">1</property>
                                                            <property name="pos"></property>
                                                            <property name="resize">Resizable</property>
                                                            <property name="show">1</property>
                                                            <property name="size"></property>
                                                            <property name="subclass"></property>
                                                            <property name="toolbar_pane">0</property>
                                                            <property name="tooltip"></property>
                                                            <property name="window_extra_style"></property>
                                                            <property name="window_name"></property>
                                                            <property name="window_style"></property>
                                                            <event name="OnChar"></event>
                                                            <event name="OnEnterWindow"></event>
                                                            <event name="OnEraseBackground"></event>
                                                            <event name="OnKeyDown"></event>
                                                            <event name="OnKeyUp"></event>
                                                            <event name="OnKillFocus"></event>
                                                            <event name="OnLeaveWindow"></event>
                                                            <event name="OnLeftDClick"></event>
                                                            <event name="OnLeftDown"></event>
                                                            <event name="OnLeftUp"></event>
                                                            <event name="OnMiddleDClick"></event>
                                                            <event name="OnMiddleDown"></event>
                                                            <event name="OnMiddleUp"></event>
                                                            <event name="OnMotion"></event>
                                                            <event name="OnMouseEvents"></event>
                                                            <event name="OnMouseWheel"></event>
                                                            <event name="OnPaint"></event>
                                                            <event name="OnRightDClick"></event>
                                                            <event name="OnRightDown"></event>
                                                            <event name="OnRightUp"></event>
                                                            <event name="OnSetFocus"></event>
                                                            <event name="OnSize"></event>
                                                            <event name="OnUpdateUI"></event>
                                                        </object>
                                                    </object>
                                                </object>
                                            </object>
                                        </object>
                                    </object>
                                    <object class="sizeritem" expanded="1">
                                        <property name="border">5</property>
                                        <property name="flag">wxEXPAND</property>
                                        <property name="proportion">1</property>
                                        <object class="wxStaticBoxSizer" expanded="1">
                                            <property name="id">wxID_ANY</property>
                                            <property name="label">Optical Density (at 650nm)</property>
                                            <property name="minimum_size"></property>
                                            <property name="name">sbSizerOD</property>
                                            <property name="orient">wxVERTICAL</property>
                                            <property name="permission">none</property>
                                            <event name="OnUpdateUI"></event>
                                            <object class="sizeritem" expanded="0">
                                                <property name="border">5</property>
                                                <property name="flag">wxEXPAND</property>
                                                <property name="proportion">1</property>
                                                <object class="wxFlexGridSizer" expanded="0">
                                                    <property name="cols">4</property>
                                                    <property name="flexible_direction">wxBOTH</property>
                                                    <property name="growablecols"></property>
                                                    <property name="growablerows"></property>
                                                    <property name="hgap">0</property>
                                                    <property name="minimum_size"></property>
                                                    <property name="name">fgSizerOD</property>
                                                    <property name="non_flexible_grow_mode">wxFLEX_GROWMODE_SPECIFIED</property>
                                                    <property name="permission">none</property>
                                                    <property name="rows">3</property>
                                                    <property name="vgap">0</property>
                                                    <object class="sizeritem" expanded="0">
                                                        <property name="border">5</property>
                                                        <property name="flag">wxALL|wxALIGN_CENTER_VERTICAL</property>
                                                        <property name="proportion">0</property>
                                                        <object class="wxStaticText" expanded="0">
                                                            <property name="BottomDockable">1</property>
                                                            <property name="LeftDockable">1</property>
                                                            <property name="RightDockable">1</property>
                                                            <property name="TopDockable">1</property>
                                                            <property name="aui_layer"></property>
                                                            <property name="aui_name"></property>
                                                            <property name="aui_position"></property>
                                                            <property name="aui_row"></property>
                                                            <property name="best_size"></property>
                                                            <property name="bg"></property>
                                                            <property name="caption"></property>
                                                            <property name="caption_visible">1</property>
                                                            <property name="center_pane">0</property>
                                                            <property name="close_button">1</property>
                                                            <property name="context_help"></property>
                                                            <property name="context_menu">1</property>
                                                            <property name="default_pane">0</property>
                                                            <property name="dock">Dock</property>
                                                            <property name="dock_fixed">0</property>
                                                            <property name="docking">Left</property>
                                                            <property name="enabled">1</property>
                                                            <property name="fg"></property>
                                                            <property name="floatable">1</property>
                                                            <property name="font"></property>
                                                            <property name="gripper">0</property>
                                                            <property name="hidden">0</property>
                                                            <property name="id">wxID_ANY</property>
                                                            <property name="label">OD:</property>
                                                            <property name="max_size"></property>
                                                            <property name="maximize_button">0</property>
                                                            <property name="maximum_size"></property>
                                                            <property name="min_size"></property>
                                                            <property name="minimize_button">0</property>
                                                            <property name="minimum_size"></property>
                                                            <property name="moveable">1</property>
                                                            <property name="name">m_txtODText</property>
                                                            <property name="pane_border">1</property>
                                                            <property name="pane_position"></property>
                                                            <property name="pane_size"></property>
                                                            <property name="permission">protected</property>
                                                            <property name="pin_button">1</property>
                                                            <property name="pos"></property>
                                                            <property name="resize">Resizable</property>
                                                            <property name="show">1</property>
                                                            <property name="size"></property>
                                                            <property name="style"></property>
                                                            <property name="subclass"></property>
                                                            <property name="toolbar_pane">0</property>
                                                            <property name="tooltip"></property>
                                                            <property name="window_extra_style"></property>
                                                            <property name="window_name"></property>
                                                            <property name="window_style"></property>
                                                            <property name="wrap">-1</property>
                                                            <event name="OnChar"></event>
                                                            <event name="OnEnterWindow"></event>
                                                            <event name="OnEraseBackground"></event>
                                                            <event name="OnKeyDown"></event>
                                                            <event name="OnKeyUp"></event>
                                                            <event name="OnKillFocus"></event>
                                                            <event name="OnLeaveWindow"></event>
                                                            <event name="OnLeftDClick"></event>
                                                            <event name="OnLeftDown"></event>
                                                            <event name="OnLeftUp"></event>
                                                            <event name="OnMiddleDClick"></event>
                                                            <event name="OnMiddleDown"></event>
                                                            <event name="OnMiddleUp"></event>
                                                            <event name="OnMotion"></event>
                                                            <event name="OnMouseEvents"></event>
                                                            <event name="OnMouseWheel"></event>
                                                            <event name="OnPaint"></event>
                                                            <event name="OnRightDClick"></event>
                                                            <event name="OnRightDown"></event>
                                                            <event name="OnRightUp"></event>
                                                            <event name="OnSetFocus"></event>
                                                            <event name="OnSize"></event>
                                                            <event name="OnUpdateUI"></event>
                                                        </object>
                                                    </object>
                                                    <object class="sizeritem" expanded="0">
                                                        <property name="border">5</property>
                                                        <property name="flag">wxALL|wxALIGN_CENTER_VERTICAL</property>
                                                        <property name="proportion">0</property>
                                                        <object class="wxStaticText" expanded="0">
                                                            <property name="BottomDockable">1</property>
                                                            <property name="LeftDockable">1</property>
                                                            <property name="RightDockable">1</property>
                                                            <property name="TopDockable">1</property>
                                                            <property name="aui_layer"></property>
                                                            <property name="aui_name"></property>
                                                            <property name="aui_position"></property>
                                                            <property name="aui_row"></property>
                                                            <property name="best_size"></property>
                                                            <property name="bg"></property>
                                                            <property name="caption"></property>
                                                            <property name="caption_visible">1</property>
                                                            <property name="center_pane">0</property>
                                                            <property name="close_button">1</property>
                                                            <property name="context_help"></property>
                                                            <property name="context_menu">1</property>
                                                            <property name="default_pane">0</property>
                                                            <property name="dock">Dock</property>
                                                            <property name="dock_fixed">0</property>
                                                            <property name="docking">Left</property>
                                                            <property name="enabled">1</property>
                                                            <property name="fg"></property>
                                                            <property name="floatable">1</property>
                                                            <property name="font"></property>
                                                            <property name="gripper">0</property>
                                                            <property name="hidden">0</property>
                                                            <property name="id">wxID_ANY</property>
                                                            <property name="label">n/A</property>
                                                            <property name="max_size"></property>
                                                            <property name="maximize_button">0</property>
                                                            <property name="maximum_size"></property>
                                                            <property name="min_size"></property>
                                                            <property name="minimize_button">0</property>
                                                            <property name="minimum_size">60,-1</property>
                                                            <property name="moveable">1</property>
                                                            <property name="name">m_txtOD</property>
                                                            <property name="pane_border">1</property>
                                                            <property name="pane_position"></property>
                                                            <property name="pane_size"></property>
                                                            <property name="permission">none</property>
                                                            <property name="pin_button">1</property>
                                                            <property name="pos"></property>
                                                            <property name="resize">Resizable</property>
                                                            <property name="show">1</property>
                                                            <property name="size"></property>
                                                            <property name="style"></property>
                                                            <property name="subclass"></property>
                                                            <property name="toolbar_pane">0</property>
                                                            <property name="tooltip">The optical density of the medium in the beam path</property>
                                                            <property name="window_extra_style"></property>
                                                            <property name="window_name"></property>
                                                            <property name="window_style"></property>
                                                            <property name="wrap">-1</property>
                                                            <event name="OnChar"></event>
                                                            <event name="OnEnterWindow"></event>
                                                            <event name="OnEraseBackground"></event>
                                                            <event name="OnKeyDown"></event>
                                                            <event name="OnKeyUp"></event>
                                                            <event name="OnKillFocus"></event>
                                                            <event name="OnLeaveWindow"></event>
                                                            <event name="OnLeftDClick"></event>
                                                            <event name="OnLeftDown"></event>
                                                            <event name="OnLeftUp"></event>
                                                            <event name="OnMiddleDClick"></event>
                                                            <event name="OnMiddleDown"></event>
                                                            <event name="OnMiddleUp"></event>
                                                            <event name="OnMotion"></event>
                                                            <event name="OnMouseEvents"></event>
                                                            <event name="OnMouseWheel"></event>
                                                            <event name="OnPaint"></event>
                                                            <event name="OnRightDClick"></event>
                                                            <event name="OnRightDown"></event>
                                                            <event name="OnRightUp"></event>
                                                            <event name="OnSetFocus"></event>
                                                            <event name="OnSize"></event>
                                                            <event name="OnUpdateUI"></event>
                                                        </object>
                                                    </object>
                                                    <object class="sizeritem" expanded="0">
                                                        <property name="border">5</property>
                                                        <property name="flag">wxALL</property>
                                                        <property name="proportion">0</property>
                                                        <object class="wxButton" expanded="0">
                                                            <property name="BottomDockable">1</property>
                                                            <property name="LeftDockable">1</property>
                                                            <property name="RightDockable">1</property>
                                                            <property name="TopDockable">1</property>
                                                            <property name="aui_layer"></property>
                                                            <property name="aui_name"></property>
                                                            <property name="aui_position"></property>
                                                            <property name="aui_row"></property>
                                                            <property name="best_size"></property>
                                                            <property name="bg"></property>
                                                            <property name="caption"></property>
                                                            <property name="caption_visible">1</property>
                                                            <property name="center_pane">0</property>
                                                            <property name="close_button">1</property>
                                                            <property name="context_help"></property>
                                                            <property name="context_menu">1</property>
                                                            <property name="default">0</property>
                                                            <property name="default_pane">0</property>
                                                            <property name="dock">Dock</property>
                                                            <property name="dock_fixed">0</property>
                                                            <property name="docking">Left</property>
                                                            <property name="enabled">1</property>
                                                            <property name="fg"></property>
                                                            <property name="floatable">1</property>
                                                            <property name="font"></property>
                                                            <property name="gripper">0</property>
                                                            <property name="hidden">0</property>
                                                            <property name="id">wxID_ANY</property>
                                                            <property name="label">set I_0</property>
                                                            <property name="max_size"></property>
                                                            <property name="maximize_button">0</property>
                                                            <property name="maximum_size"></property>
                                                            <property name="min_size"></property>
                                                            <property name="minimize_button">0</property>
                                                            <property name="minimum_size"></property>
                                                            <property name="moveable">1</property>
                                                            <property name="name">m_btnSetI0</property>
                                                            <property name="pane_border">1</property>
                                                            <property name="pane_position"></property>
                                                            <property name="pane_size"></property>
                                                            <property name="permission">protected</property>
                                                            <property name="pin_button">1</property>
                                                            <property name="pos"></property>
                                                            <property name="resize">Resizable</property>
                                                            <property name="show">1</property>
                                                            <property name="size"></property>
                                                            <property name="style"></property>
                                                            <property name="subclass"></property>
                                                            <property name="toolbar_pane">0</property>
                                                            <property name="tooltip">Set the Intensity Baseline for an empty test tube</property>
                                                            <property name="validator_data_type"></property>
                                                            <property name="validator_style">wxFILTER_NONE</property>
                                                            <property name="validator_type">wxDefaultValidator</property>
                                                            <property name="validator_variable"></property>
                                                            <property name="window_extra_style"></property>
                                                            <property name="window_name"></property>
                                                            <property name="window_style"></property>
                                                            <event name="OnButtonClick">OnSetI0</event>
                                                            <event name="OnChar"></event>
                                                            <event name="OnEnterWindow"></event>
                                                            <event name="OnEraseBackground"></event>
                                                            <event name="OnKeyDown"></event>
                                                            <event name="OnKeyUp"></event>
                                                            <event name="OnKillFocus"></event>
                                                            <event name="OnLeaveWindow"></event>
                                                            <event name="OnLeftDClick"></event>
                                                            <event name="OnLeftDown"></event>
                                                            <event name="OnLeftUp"></event>
                                                            <event name="OnMiddleDClick"></event>
                                                            <event name="OnMiddleDown"></event>
                                                            <event name="OnMiddleUp"></event>
                                                            <event name="OnMotion"></event>
                                                            <event name="OnMouseEvents"></event>
                                                            <event name="OnMouseWheel"></event>
                                                            <event name="OnPaint"></event>
                                                            <event name="OnRightDClick"></event>
                                                            <event name="OnRightDown"></event>
                                                            <event name="OnRightUp"></event>
                                                            <event name="OnSetFocus"></event>
                                                            <event name="OnSize"></event>
                                                            <event name="OnUpdateUI"></event>
                                                        </object>
                                                    </object>
                                                    <object class="sizeritem" expanded="0">
                                                        <property name="border">5</property>
                                                        <property name="flag">wxEXPAND</property>
                                                        <property name="proportion">1</property>
                                                        <object class="spacer" expanded="0">
                                                            <property name="height">0</property>
                                                            <property name="permission">protected</property>
                                                            <property name="width">0</property>
                                                        </object>
                                                    </object>
                                                    <object class="sizeritem" expanded="0">
                                                        <property name="border">5</property>
                                                        <property name="flag">wxALL</property>
                                                        <property name="proportion">0</property>
                                                        <object class="wxStaticText" expanded="0">
                                                            <property name="BottomDockable">1</property>
                                                            <property name="LeftDockable">1</property>
                                                            <property name="RightDockable">1</property>
                                                            <property name="TopDockable">1</property>
                                                            <property name="aui_layer"></property>
                                                            <property name="aui_name"></property>
                                                            <property name="aui_position"></property>
                                                            <property name="aui_row"></property>
                                                            <property name="best_size"></property>
                                                            <property name="bg"></property>
                                                            <property name="caption"></property>
                                                            <property name="caption_visible">1</property>
                                                            <property name="center_pane">0</property>
                                                            <property name="close_button">1</property>
                                                            <property name="context_help"></property>
                                                            <property name="context_menu">1</property>
                                                            <property name="default_pane">0</property>
                                                            <property name="dock">Dock</property>
                                                            <property name="dock_fixed">0</property>
                                                            <property name="docking">Left</property>
                                                            <property name="enabled">1</property>
                                                            <property name="fg"></property>
                                                            <property name="floatable">1</property>
                                                            <property name="font"></property>
                                                            <property name="gripper">0</property>
                                                            <property name="hidden">0</property>
                                                            <property name="id">wxID_ANY</property>
                                                            <property name="label">OD(1cm):</property>
                                                            <property name="max_size"></property>
                                                            <property name="maximize_button">0</property>
                                                            <property name="maximum_size"></property>
                                                            <property name="min_size"></property>
                                                            <property name="minimize_button">0</property>
                                                            <property name="minimum_size"></property>
                                                            <property name="moveable">1</property>
                                                            <property name="name">m_txtOD1cmText</property>
                                                            <property name="pane_border">1</property>
                                                            <property name="pane_position"></property>
                                                            <property name="pane_size"></property>
                                                            <property name="permission">protected</property>
                                                            <property name="pin_button">1</property>
                                                            <property name="pos"></property>
                                                            <property name="resize">Resizable</property>
                                                            <property name="show">1</property>
                                                            <property name="size"></property>
                                                            <property name="style"></property>
                                                            <property name="subclass"></property>
                                                            <property name="toolbar_pane">0</property>
                                                            <property name="tooltip"></property>
                                                            <property name="window_extra_style"></property>
                                                            <property name="window_name"></property>
                                                            <property name="window_style"></property>
                                                            <property name="wrap">-1</property>
                                                            <event name="OnChar"></event>
                                                            <event name="OnEnterWindow"></event>
                                                            <event name="OnEraseBackground"></event>
                                                            <event name="OnKeyDown"></event>
                                                            <event name="OnKeyUp"></event>
                                                            <event name="OnKillFocus"></event>
                                                            <event name="OnLeaveWindow"></event>
                                                            <event name="OnLeftDClick"></event>
                                                            <event name="OnLeftDown"></event>
                                                            <event name="OnLeftUp"></event>
                                                            <event name="OnMiddleDClick"></event>
                                                            <event name="OnMiddleDown"></event>
                                                            <event name="OnMiddleUp"></event>
                                                            <event name="OnMotion"></event>
                                                            <event name="OnMouseEvents"></event>
                                                            <event name="OnMouseWheel"></event>
                                                            <event name="OnPaint"></event>
                                                            <event name="OnRightDClick"></event>
                                                            <event name="OnRightDown"></event>
                                                            <event name="OnRightUp"></event>
                                                            <event name="OnSetFocus"></event>
                                                            <event name="OnSize"></event>
                                                            <event name="OnUpdateUI"></event>
                                                        </object>
                                                    </object>
                                                    <object class="sizeritem" expanded="0">
                                                        <property name="border">5</property>
                                                        <property name="flag">wxALL</property>
                                                        <property name="proportion">0</property>
                                                        <object class="wxStaticText" expanded="0">
                                                            <property name="BottomDockable">1</property>
                                                            <property name="LeftDockable">1</property>
                                                            <property name="RightDockable">1</property>
                                                            <property name="TopDockable">1</property>
                                                            <property name="aui_layer"></property>
                                                            <property name="aui_name"></property>
                                                            <property name="aui_position"></property>
                                                            <property name="aui_row"></property>
                                                            <property name="best_size"></property>
                                                            <property name="bg"></property>
                                                            <property name="caption"></property>
                                                            <property name="caption_visible">1</property>
                                                            <property name="center_pane">0</property>
                                                            <property name="close_button">1</property>
                                                            <property name="context_help"></property>
                                                            <property name="context_menu">1</property>
                                                            <property name="default_pane">0</property>
                                                            <property name="dock">Dock</property>
                                                            <property name="dock_fixed">0</property>
                                                            <property name="docking">Left</property>
                                                            <property name="enabled">1</property>
                                                            <property name="fg"></property>
                                                            <property name="floatable">1</property>
                                                            <property name="font"></property>
                                                            <property name="gripper">0</property>
                                                            <property name="hidden">0</property>
                                                            <property name="id">wxID_ANY</property>
                                                            <property name="label">n/A</property>
                                                            <property name="max_size"></property>
                                                            <property name="maximize_button">0</property>
                                                            <property name="maximum_size"></property>
                                                            <property name="min_size"></property>
                                                            <property name="minimize_button">0</property>
                                                            <property name="minimum_size"></property>
                                                            <property name="moveable">1</property>
                                                            <property name="name">m_txtOD1cm</property>
                                                            <property name="pane_border">1</property>
                                                            <property name="pane_position"></property>
                                                            <property name="pane_size"></property>
                                                            <property name="permission">protected</property>
                                                            <property name="pin_button">1</property>
                                                            <property name="pos"></property>
                                                            <property name="resize">Resizable</property>
                                                            <property name="show">1</property>
                                                            <property name="size"></property>
                                                            <property name="style"></property>
                                                            <property name="subclass"></property>
                                                            <property name="toolbar_pane">0</property>
                                                            <property name="tooltip">The optical density of the medium with an hypothetical path length of 10mm</property>
                                                            <property name="window_extra_style"></property>
                                                            <property name="window_name"></property>
                                                            <property name="window_style"></property>
                                                            <property name="wrap">-1</property>
                                                            <event name="OnChar"></event>
                                                            <event name="OnEnterWindow"></event>
                                                            <event name="OnEraseBackground"></event>
                                                            <event name="OnKeyDown"></event>
                                                            <event name="OnKeyUp"></event>
                                                            <event name="OnKillFocus"></event>
                                                            <event name="OnLeaveWindow"></event>
                                                            <event name="OnLeftDClick"></event>
                                                            <event name="OnLeftDown"></event>
                                                            <event name="OnLeftUp"></event>
                                                            <event name="OnMiddleDClick"></event>
                                                            <event name="OnMiddleDown"></event>
                                                            <event name="OnMiddleUp"></event>
                                                            <event name="OnMotion"></event>
                                                            <event name="OnMouseEvents"></event>
                                                            <event name="OnMouseWheel"></event>
                                                            <event name="OnPaint"></event>
                                                            <event name="OnRightDClick"></event>
                                                            <event name="OnRightDown"></event>
                                                            <event name="OnRightUp"></event>
                                                            <event name="OnSetFocus"></event>
                                                            <event name="OnSize"></event>
                                                            <event name="OnUpdateUI"></event>
                                                        </object>
                                                    </object>
                                                    <object class="sizeritem" expanded="0">
                                                        <property name="border">5</property>
                                                        <property name="flag">wxEXPAND</property>
                                                        <property name="proportion">1</property>
                                                        <object class="spacer" expanded="0">
                                                            <property name="height">0</property>
                                                            <property name="permission">protected</property>
                                                            <property name="width">0</property>
                                                        </object>
                                                    </object>
                                                    <object class="sizeritem" expanded="0">
                                                        <property name="border">5</property>
                                                        <property name="flag">wxEXPAND</property>
                                                        <property name="proportion">1</property>
                                                        <object class="spacer" expanded="0">
                                                            <property name="height">0</property>
                                                            <property name="permission">protected</property>
                                                            <property name="width">0</property>
                                                        </object>
                                                    </object>
                                                    <object class="sizeritem" expanded="0">
                                                        <property name="border">5</property>
                                                        <property name="flag">wxALL|wxALIGN_CENTER_VERTICAL</property>
                                                        <property name="proportion">0</property>
                                                        <object class="wxStaticText" expanded="0">
                                                            <property name="BottomDockable">1</property>
                                                            <property name="LeftDockable">1</property>
                                                            <property name="RightDockable">1</property>
                                                            <property name="TopDockable">1</property>
                                                            <property name="aui_layer"></property>
                                                            <property name="aui_name"></property>
                                                            <property name="aui_position"></property>
                                                            <property name="aui_row"></property>
                                                            <property name="best_size"></property>
                                                            <property name="bg"></property>
                                                            <property name="caption"></property>
                                                            <property name="caption_visible">1</property>
                                                            <property name="center_pane">0</property>
                                                            <property name="close_button">1</property>
                                                            <property name="context_help"></property>
                                                            <property name="context_menu">1</property>
                                                            <property name="default_pane">0</property>
                                                            <property name="dock">Dock</property>
                                                            <property name="dock_fixed">0</property>
                                                            <property name="docking">Left</property>
                                                            <property name="enabled">1</property>
                                                            <property name="fg"></property>
                                                            <property name="floatable">1</property>
                                                            <property name="font"></property>
                                                            <property name="gripper">0</property>
                                                            <property name="hidden">0</property>
                                                            <property name="id">wxID_ANY</property>
                                                            <property name="label">Target OD:</property>
                                                            <property name="max_size"></property>
                                                            <property name="maximize_button">0</property>
                                                            <property name="maximum_size"></property>
                                                            <property name="min_size"></property>
                                                            <property name="minimize_button">0</property>
                                                            <property name="minimum_size"></property>
                                                            <property name="moveable">1</property>
                                                            <property name="name">m_txtTargetODText</property>
                                                            <property name="pane_border">1</property>
                                                            <property name="pane_position"></property>
                                                            <property name="pane_size"></property>
                                                            <property name="permission">protected</property>
                                                            <property name="pin_button">1</property>
                                                            <property name="pos"></property>
                                                            <property name="resize">Resizable</property>
                                                            <property name="show">1</property>
                                                            <property name="size"></property>
                                                            <property name="style"></property>
                                                            <property name="subclass"></property>
                                                            <property name="toolbar_pane">0</property>
                                                            <property name="tooltip"></property>
                                                            <property name="window_extra_style"></property>
                                                            <property name="window_name"></property>
                                                            <property name="window_style"></property>
                                                            <property name="wrap">-1</property>
                                                            <event name="OnChar"></event>
                                                            <event name="OnEnterWindow"></event>
                                                            <event name="OnEraseBackground"></event>
                                                            <event name="OnKeyDown"></event>
                                                            <event name="OnKeyUp"></event>
                                                            <event name="OnKillFocus"></event>
                                                            <event name="OnLeaveWindow"></event>
                                                            <event name="OnLeftDClick"></event>
                                                            <event name="OnLeftDown"></event>
                                                            <event name="OnLeftUp"></event>
                                                            <event name="OnMiddleDClick"></event>
                                                            <event name="OnMiddleDown"></event>
                                                            <event name="OnMiddleUp"></event>
                                                            <event name="OnMotion"></event>
                                                            <event name="OnMouseEvents"></event>
                                                            <event name="OnMouseWheel"></event>
                                                            <event name="OnPaint"></event>
                                                            <event name="OnRightDClick"></event>
                                                            <event name="OnRightDown"></event>
                                                            <event name="OnRightUp"></event>
                                                            <event name="OnSetFocus"></event>
                                                            <event name="OnSize"></event>
                                                            <event name="OnUpdateUI"></event>
                                                        </object>
                                                    </object>
                                                    <object class="sizeritem" expanded="0">
                                                        <property name="border">5</property>
                                                        <property name="flag">wxALL|wxALIGN_CENTER_VERTICAL</property>
                                                        <property name="proportion">0</property>
                                                        <object class="wxTextCtrl" expanded="0">
                                                            <property name="BottomDockable">1</property>
                                                            <property name="LeftDockable">1</property>
                                                            <property name="RightDockable">1</property>
                                                            <property name="TopDockable">1</property>
                                                            <property name="aui_layer"></property>
                                                            <property name="aui_name"></property>
                                                            <property name="aui_position"></property>
                                                            <property name="aui_row"></property>
                                                            <property name="best_size"></property>
                                                            <property name="bg"></property>
                                                            <property name="caption"></property>
                                                            <property name="caption_visible">1</property>
                                                            <property name="center_pane">0</property>
                                                            <property name="close_button">1</property>
                                                            <property name="context_help"></property>
                                                            <property name="context_menu">1</property>
                                                            <property name="default_pane">0</property>
                                                            <property name="dock">Dock</property>
                                                            <property name="dock_fixed">0</property>
                                                            <property name="docking">Left</property>
                                                            <property name="enabled">1</property>
                                                            <property name="fg"></property>
                                                            <property name="floatable">1</property>
                                                            <property name="font"></property>
                                                            <property name="gripper">0</property>
                                                            <property name="hidden">0</property>
                                                            <property name="id">wxID_ANY</property>
                                                            <property name="max_size"></property>
                                                            <property name="maximize_button">0</property>
                                                            <property name="maximum_size"></property>
                                                            <property name="maxlength">0</property>
                                                            <property name="min_size"></property>
                                                            <property name="minimize_button">0</property>
                                                            <property name="minimum_size"></property>
                                                            <property name="moveable">1</property>
                                                            <property name="name">m_tcTargetOD</property>
                                                            <property name="pane_border">1</property>
                                                            <property name="pane_position"></property>
                                                            <property name="pane_size"></property>
                                                            <property name="permission">protected</property>
                                                            <property name="pin_button">1</property>
                                                            <property name="pos"></property>
                                                            <property name="resize">Resizable</property>
                                                            <property name="show">1</property>
                                                            <property name="size"></property>
                                                            <property name="style">wxTE_CENTRE</property>
                                                            <property name="subclass"></property>
                                                            <property name="toolbar_pane">0</property>
                                                            <property name="tooltip">The desired optical density</property>
                                                            <property name="validator_data_type"></property>
                                                            <property name="validator_style">wxFILTER_NONE</property>
                                                            <property name="validator_type">wxDefaultValidator</property>
                                                            <property name="validator_variable"></property>
                                                            <property name="value">23.54</property>
                                                            <property name="window_extra_style"></property>
                                                            <property name="window_name"></property>
                                                            <property name="window_style"></property>
                                                            <event name="OnChar"></event>
                                                            <event name="OnEnterWindow"></event>
                                                            <event name="OnEraseBackground"></event>
                                                            <event name="OnKeyDown"></event>
                                                            <event name="OnKeyUp"></event>
                                                            <event name="OnKillFocus"></event>
                                                            <event name="OnLeaveWindow"></event>
                                                            <event name="OnLeftDClick"></event>
                                                            <event name="OnLeftDown"></event>
                                                            <event name="OnLeftUp"></event>
                                                            <event name="OnMiddleDClick"></event>
                                                            <event name="OnMiddleDown"></event>
                                                            <event name="OnMiddleUp"></event>
                                                            <event name="OnMotion"></event>
                                                            <event name="OnMouseEvents"></event>
                                                            <event name="OnMouseWheel"></event>
                                                            <event name="OnPaint"></event>
                                                            <event name="OnRightDClick"></event>
                                                            <event name="OnRightDown"></event>
                                                            <event name="OnRightUp"></event>
                                                            <event name="OnSetFocus"></event>
                                                            <event name="OnSize"></event>
                                                            <event name="OnText"></event>
                                                            <event name="OnTextEnter"></event>
                                                            <event name="OnTextMaxLen"></event>
                                                            <event name="OnTextURL"></event>
                                                            <event name="OnUpdateUI"></event>
                                                        </object>
                                                    </object>
                                                    <object class="sizeritem" expanded="0">
                                                        <property name="border">5</property>
                                                        <property name="flag">wxALL|wxALIGN_CENTER_VERTICAL</property>
                                                        <property name="proportion">0</property>
                                                        <object class="wxButton" expanded="0">
                                                            <property name="BottomDockable">1</property>
                                                            <property name="LeftDockable">1</property>
                                                            <property name="RightDockable">1</property>
                                                            <property name="TopDockable">1</property>
                                                            <property name="aui_layer"></property>
                                                            <property name="aui_name"></property>
                                                            <property name="aui_position"></property>
                                                            <property name="aui_row"></property>
                                                            <property name="best_size"></property>
                                                            <property name="bg"></property>
                                                            <property name="caption"></property>
                                                            <property name="caption_visible">1</property>
                                                            <property name="center_pane">0</property>
                                                            <property name="close_button">1</property>
                                                            <property name="context_help"></property>
                                                            <property name="context_menu">1</property>
                                                            <property name="default">1</property>
                                                            <property name="default_pane">0</property>
                                                            <property name="dock">Dock</property>
                                                            <property name="dock_fixed">0</property>
                                                            <property name="docking">Left</property>
                                                            <property name="enabled">1</property>
                                                            <property name="fg"></property>
                                                            <property name="floatable">1</property>
                                                            <property name="font"></property>
                                                            <property name="gripper">0</property>
                                                            <property name="hidden">0</property>
                                                            <property name="id">wxID_ANY</property>
                                                            <property name="label">&amp;set</property>
                                                            <property name="max_size"></property>
                                                            <property name="maximize_button">0</property>
                                                            <property name="maximum_size"></property>
                                                            <property name="min_size"></property>
                                                            <property name="minimize_button">0</property>
                                                            <property name="minimum_size"></property>
                                                            <property name="moveable">1</property>
                                                            <property name="name">m_btnSetTargetOD</property>
                                                            <property name="pane_border">1</property>
                                                            <property name="pane_position"></property>
                                                            <property name="pane_size"></property>
                                                            <property name="permission">protected</property>
                                                            <property name="pin_button">1</property>
                                                            <property name="pos"></property>
                                                            <property name="resize">Resizable</property>
                                                            <property name="show">1</property>
                                                            <property name="size"></property>
                                                            <property name="style"></property>
                                                            <property name="subclass"></property>
                                                            <property name="toolbar_pane">0</property>
                                                            <property name="tooltip">Set the desired optical density</property>
                                                            <property name="validator_data_type"></property>
                                                            <property name="validator_style">wxFILTER_NONE</property>
                                                            <property name="validator_type">wxDefaultValidator</property>
                                                            <property name="validator_variable"></property>
                                                            <property name="window_extra_style"></property>
                                                            <property name="window_name"></property>
                                                            <property name="window_style"></property>
                                                            <event name="OnButtonClick">OnSetTargetOD</event>
                                                            <event name="OnChar"></event>
                                                            <event name="OnEnterWindow"></event>
                                                            <event name="OnEraseBackground"></event>
                                                            <event name="OnKeyDown"></event>
                                                            <event name="OnKeyUp"></event>
                                                            <event name="OnKillFocus"></event>
                                                            <event name="OnLeaveWindow"></event>
                                                            <event name="OnLeftDClick"></event>
                                                            <event name="OnLeftDown"></event>
                                                            <event name="OnLeftUp"></event>
                                                            <event name="OnMiddleDClick"></event>
                                                            <event name="OnMiddleDown"></event>
                                                            <event name="OnMiddleUp"></event>
                                                            <event name="OnMotion"></event>
                                                            <event name="OnMouseEvents"></event>
                                                            <event name="OnMouseWheel"></event>
                                                            <event name="OnPaint"></event>
                                                            <event name="OnRightDClick"></event>
                                                            <event name="OnRightDown"></event>
                                                            <event name="OnRightUp"></event>
                                                            <event name="OnSetFocus"></event>
                                                            <event name="OnSize"></event>
                                                            <event name="OnUpdateUI"></event>
                                                        </object>
                                                    </object>
                                                </object>
                                            </object>
                                        </object>
                                    </object>
                                    <object class="sizeritem" expanded="0">
                                        <property name="border">5</property>
                                        <property name="flag">wxEXPAND</property>
                                        <property name="proportion">1</property>
                                        <object class="wxStaticBoxSizer" expanded="0">
                                            <property name="id">wxID_ANY</property>
                                            <property name="label">Pump</property>
                                            <property name="minimum_size"></property>
                                            <property name="name">sbSizerPump</property>
                                            <property name="orient">wxVERTICAL</property>
                                            <property name="permission">none</property>
                                            <event name="OnUpdateUI"></event>
                                            <object class="sizeritem" expanded="0">
                                                <property name="border">5</property>
                                                <property name="flag">wxEXPAND</property>
                                                <property name="proportion">1</property>
                                                <object class="wxGridSizer" expanded="0">
                                                    <property name="cols">4</property>
                                                    <property name="hgap">0</property>
                                                    <property name="minimum_size"></property>
                                                    <property name="name">gSizerPump</property>
                                                    <property name="permission">none</property>
                                                    <property name="rows">5</property>
                                                    <property name="vgap">0</property>
                                                    <object class="sizeritem" expanded="0">
                                                        <property name="border">5</property>
                                                        <property name="flag">wxALL</property>
                                                        <property name="proportion">0</property>
                                                        <object class="wxRadioBox" expanded="0">
                                                            <property name="BottomDockable">1</property>
                                                            <property name="LeftDockable">1</property>
                                                            <property name="RightDockable">1</property>
                                                            <property name="TopDockable">1</property>
                                                            <property name="aui_layer"></property>
                                                            <property name="aui_name"></property>
                                                            <property name="aui_position"></property>
                                                            <property name="aui_row"></property>
                                                            <property name="best_size"></property>
                                                            <property name="bg"></property>
                                                            <property name="caption"></property>
                                                            <property name="caption_visible">1</property>
                                                            <property name="center_pane">0</property>
                                                            <property name="choices">&quot;automatic&quot; &quot;manual&quot;</property>
                                                            <property name="close_button">1</property>
                                                            <property name="context_help"></property>
                                                            <property name="context_menu">1</property>
                                                            <property name="default_pane">0</property>
                                                            <property name="dock">Dock</property>
                                                            <property name="dock_fixed">0</property>
                                                            <property name="docking">Left</property>
                                                            <property name="enabled">1</property>
                                                            <property name="fg"></property>
                                                            <property name="floatable">1</property>
                                                            <property name="font"></property>
                                                            <property name="gripper">0</property>
                                                            <property name="hidden">0</property>
                                                            <property name="id">wxID_ANY</property>
                                                            <property name="label">Pump mode</property>
                                                            <property name="majorDimension">2</property>
                                                            <property name="max_size"></property>
                                                            <property name="maximize_button">0</property>
                                                            <property name="maximum_size"></property>
                                                            <property name="min_size"></property>
                                                            <property name="minimize_button">0</property>
                                                            <property name="minimum_size"></property>
                                                            <property name="moveable">1</property>
                                                            <property name="name">m_rbPumpMode</property>
                                                            <property name="pane_border">1</property>
                                                            <property name="pane_position"></property>
                                                            <property name="pane_size"></property>
                                                            <property name="permission">protected</property>
                                                            <property name="pin_button">1</property>
                                                            <property name="pos"></property>
                                                            <property name="resize">Resizable</property>
                                                            <property name="selection">0</property>
                                                            <property name="show">1</property>
                                                            <property name="size"></property>
                                                            <property name="style">wxRA_SPECIFY_COLS</property>
                                                            <property name="subclass"></property>
                                                            <property name="toolbar_pane">0</property>
                                                            <property name="tooltip">The automatic pump mode pump in pulses until the target OD has been reached. The manual pump mode allows to switch the pump on manually.</property>
                                                            <property name="validator_data_type"></property>
                                                            <property name="validator_style">wxFILTER_NONE</property>
                                                            <property name="validator_type">wxDefaultValidator</property>
                                                            <property name="validator_variable"></property>
                                                            <property name="window_extra_style"></property>
                                                            <property name="window_name"></property>
                                                            <property name="window_style"></property>
                                                            <event name="OnChar"></event>
                                                            <event name="OnEnterWindow"></event>
                                                            <event name="OnEraseBackground"></event>
                                                            <event name="OnKeyDown"></event>
                                                            <event name="OnKeyUp"></event>
                                                            <event name="OnKillFocus"></event>
                                                            <event name="OnLeaveWindow"></event>
                                                            <event name="OnLeftDClick"></event>
                                                            <event name="OnLeftDown"></event>
                                                            <event name="OnLeftUp"></event>
                                                            <event name="OnMiddleDClick"></event>
                                                            <event name="OnMiddleDown"></event>
                                                            <event name="OnMiddleUp"></event>
                                                            <event name="OnMotion"></event>
                                                            <event name="OnMouseEvents"></event>
                                                            <event name="OnMouseWheel"></event>
                                                            <event name="OnPaint"></event>
                                                            <event name="OnRadioBox">OnSelectPumpMode</event>
                                                            <event name="OnRightDClick"></event>
                                                            <event name="OnRightDown"></event>
                                                            <event name="OnRightUp"></event>
                                                            <event name="OnSetFocus"></event>
                                                            <event name="OnSize"></event>
                                                            <event name="OnUpdateUI"></event>
                                                        </object>
                                                    </object>
                                                    <object class="sizeritem" expanded="0">
                                                        <property name="border">5</property>
                                                        <property name="flag">wxEXPAND</property>
                                                        <property name="proportion">1</property>
                                                        <object class="spacer" expanded="0">
                                                            <property name="height">0</property>
                                                            <property name="permission">protected</property>
                                                            <property name="width">0</property>
                                                        </object>
                                                    </object>
                                                    <object class="sizeritem" expanded="0">
                                                        <property name="border">5</property>
                                                        <property name="flag">wxALL|wxALIGN_CENTER_VERTICAL</property>
                                                        <property name="proportion">0</property>
                                                        <object class="wxStaticText" expanded="0">
                                                            <property name="BottomDockable">1</property>
                                                            <property name="LeftDockable">1</property>
                                                            <property name="RightDockable">1</property>
                                                            <property name="TopDockable">1</property>
                                                            <property name="aui_layer"></property>
                                                            <property name="aui_name"></property>
                                                            <property name="aui_position"></property>
                                                            <property name="aui_row"></property>
                                                            <property name="best_size"></property>
                                                            <property name="bg"></property>
                                                            <property name="caption"></property>
                                                            <property name="caption_visible">1</property>
                                                            <property name="center_pane">0</property>
                                                            <property name="close_button">1</property>
                                                            <property name="context_help"></property>
                                                            <property name="context_menu">1</property>
                                                            <property name="default_pane">0</property>
                                                            <property name="dock">Dock</property>
                                                            <property name="dock_fixed">0</property>
                                                            <property name="docking">Left</property>
                                                            <property name="enabled">1</property>
                                                            <property name="fg"></property>
                                                            <property name="floatable">1</property>
                                                            <property name="font"></property>
                                                            <property name="gripper">0</property>
                                                            <property name="hidden">0</property>
                                                            <property name="id">wxID_ANY</property>
                                                            <property name="label">Manual pump:</property>
                                                            <property name="max_size"></property>
                                                            <property name="maximize_button">0</property>
                                                            <property name="maximum_size"></property>
                                                            <property name="min_size"></property>
                                                            <property name="minimize_button">0</property>
                                                            <property name="minimum_size"></property>
                                                            <property name="moveable">1</property>
                                                            <property name="name">m_txtManualPump</property>
                                                            <property name="pane_border">1</property>
                                                            <property name="pane_position"></property>
                                                            <property name="pane_size"></property>
                                                            <property name="permission">protected</property>
                                                            <property name="pin_button">1</property>
                                                            <property name="pos"></property>
                                                            <property name="resize">Resizable</property>
                                                            <property name="show">1</property>
                                                            <property name="size"></property>
                                                            <property name="style"></property>
                                                            <property name="subclass"></property>
                                                            <property name="toolbar_pane">0</property>
                                                            <property name="tooltip"></property>
                                                            <property name="window_extra_style"></property>
                                                            <property name="window_name"></property>
                                                            <property name="window_style"></property>
                                                            <property name="wrap">-1</property>
                                                            <event name="OnChar"></event>
                                                            <event name="OnEnterWindow"></event>
                                                            <event name="OnEraseBackground"></event>
                                                            <event name="OnKeyDown"></event>
                                                            <event name="OnKeyUp"></event>
                                                            <event name="OnKillFocus"></event>
                                                            <event name="OnLeaveWindow"></event>
                                                            <event name="OnLeftDClick"></event>
                                                            <event name="OnLeftDown"></event>
                                                            <event name="OnLeftUp"></event>
                                                            <event name="OnMiddleDClick"></event>
                                                            <event name="OnMiddleDown"></event>
                                                            <event name="OnMiddleUp"></event>
                                                            <event name="OnMotion"></event>
                                                            <event name="OnMouseEvents"></event>
                                                            <event name="OnMouseWheel"></event>
                                                            <event name="OnPaint"></event>
                                                            <event name="OnRightDClick"></event>
                                                            <event name="OnRightDown"></event>
                                                            <event name="OnRightUp"></event>
                                                            <event name="OnSetFocus"></event>
                                                            <event name="OnSize"></event>
                                                            <event name="OnUpdateUI"></event>
                                                        </object>
                                                    </object>
                                                    <object class="sizeritem" expanded="0">
                                                        <property name="border">5</property>
                                                        <property name="flag">wxALL|wxALIGN_CENTER_VERTICAL</property>
                                                        <property name="proportion">0</property>
                                                        <object class="wxToggleButton" expanded="0">
                                                            <property name="BottomDockable">1</property>
                                                            <property name="LeftDockable">1</property>
                                                            <property name="RightDockable">1</property>
                                                            <property name="TopDockable">1</property>
                                                            <property name="aui_layer"></property>
                                                            <property name="aui_name"></property>
                                                            <property name="aui_position"></property>
                                                            <property name="aui_row"></property>
                                                            <property name="best_size"></property>
                                                            <property name="bg"></property>
                                                            <property name="caption"></property>
                                                            <property name="caption_visible">1</property>
                                                            <property name="center_pane">0</property>
                                                            <property name="close_button">1</property>
                                                            <property name="context_help"></property>
                                                            <property name="context_menu">1</property>
                                                            <property name="default_pane">0</property>
                                                            <property name="dock">Dock</property>
                                                            <property name="dock_fixed">0</property>
                                                            <property name="docking">Left</property>
                                                            <property name="enabled">1</property>
                                                            <property name="fg"></property>
                                                            <property name="floatable">1</property>
                                                            <property name="font"></property>
                                                            <property name="gripper">0</property>
                                                            <property name="hidden">0</property>
                                                            <property name="id">wxID_ANY</property>
                                                            <property name="label">off</property>
                                                            <property name="max_size"></property>
                                                            <property name="maximize_button">0</property>
                                                            <property name="maximum_size"></property>
                                                            <property name="min_size"></property>
                                                            <property name="minimize_button">0</property>
                                                            <property name="minimum_size"></property>
                                                            <property name="moveable">1</property>
                                                            <property name="name">m_tbManualPump</property>
                                                            <property name="pane_border">1</property>
                                                            <property name="pane_position"></property>
                                                            <property name="pane_size"></property>
                                                            <property name="permission">protected</property>
                                                            <property name="pin_button">1</property>
                                                            <property name="pos"></property>
                                                            <property name="resize">Resizable</property>
                                                            <property name="show">1</property>
                                                            <property name="size"></property>
                                                            <property name="subclass"></property>
                                                            <property name="toolbar_pane">0</property>
                                                            <property name="tooltip">Turn the pump on and off</property>
                                                            <property name="validator_data_type"></property>
                                                            <property name="validator_style">wxFILTER_NONE</property>
                                                            <property name="validator_type">wxDefaultValidator</property>
                                                            <property name="validator_variable"></property>
                                                            <property name="value">0</property>
                                                            <property name="window_extra_style"></property>
                                                            <property name="window_name"></property>
                                                            <property name="window_style"></property>
                                                            <event name="OnChar"></event>
                                                            <event name="OnEnterWindow"></event>
                                                            <event name="OnEraseBackground"></event>
                                                            <event name="OnKeyDown"></event>
                                                            <event name="OnKeyUp"></event>
                                                            <event name="OnKillFocus"></event>
                                                            <event name="OnLeaveWindow"></event>
                                                            <event name="OnLeftDClick"></event>
                                                            <event name="OnLeftDown"></event>
                                                            <event name="OnLeftUp"></event>
                                                            <event name="OnMiddleDClick"></event>
                                                            <event name="OnMiddleDown"></event>
                                                            <event name="OnMiddleUp"></event>
                                                            <event name="OnMotion"></event>
                                                            <event name="OnMouseEvents"></event>
                                                            <event name="OnMouseWheel"></event>
                                                            <event name="OnPaint"></event>
                                                            <event name="OnRightDClick"></event>
                                                            <event name="OnRightDown"></event>
                                                            <event name="OnRightUp"></event>
                                                            <event name="OnSetFocus"></event>
                                                            <event name="OnSize"></event>
                                                            <event name="OnToggleButton">OnManualPump</event>
                                                            <event name="OnUpdateUI"></event>
                                                        </object>
                                                    </object>
                                                    <object class="sizeritem" expanded="0">
                                                        <property name="border">5</property>
                                                        <property name="flag">wxALL|wxALIGN_CENTER_VERTICAL</property>
                                                        <property name="proportion">0</property>
                                                        <object class="wxStaticText" expanded="0">
                                                            <property name="BottomDockable">1</property>
                                                            <property name="LeftDockable">1</property>
                                                            <property name="RightDockable">1</property>
                                                            <property name="TopDockable">1</property>
                                                            <property name="aui_layer"></property>
                                                            <property name="aui_name"></property>
                                                            <property name="aui_position"></property>
                                                            <property name="aui_row"></property>
                                                            <property name="best_size"></property>
                                                            <property name="bg"></property>
                                                            <property name="caption"></property>
                                                            <property name="caption_visible">1</property>
                                                            <property name="center_pane">0</property>
                                                            <property name="close_button">1</property>
                                                            <property name="context_help"></property>
                                                            <property name="context_menu">1</property>
                                                            <property name="default_pane">0</property>
                                                            <property name="dock">Dock</property>
                                                            <property name="dock_fixed">0</property>
                                                            <property name="docking">Left</property>
                                                            <property name="enabled">1</property>
                                                            <property name="fg"></property>
                                                            <property name="floatable">1</property>
                                                            <property name="font"></property>
                                                            <property name="gripper">0</property>
                                                            <property name="hidden">0</property>
                                                            <property name="id">wxID_ANY</property>
                                                            <property name="label">Pump interval:</property>
                                                            <property name="max_size"></property>
                                                            <property name="maximize_button">0</property>
                                                            <property name="maximum_size"></property>
                                                            <property name="min_size"></property>
                                                            <property name="minimize_button">0</property>
                                                            <property name="minimum_size"></property>
                                                            <property name="moveable">1</property>
                                                            <property name="name">m_txtPumpInterval</property>
                                                            <property name="pane_border">1</property>
                                                            <property name="pane_position"></property>
                                                            <property name="pane_size"></property>
                                                            <property name="permission">protected</property>
                                                            <property name="pin_button">1</property>
                                                            <property name="pos"></property>
                                                            <property name="resize">Resizable</property>
                                                            <property name="show">1</property>
                                                            <property name="size"></property>
                                                            <property name="style"></property>
                                                            <property name="subclass"></property>
                                                            <property name="toolbar_pane">0</property>
                                                            <property name="tooltip">The time between the pump pulses</property>
                                                            <property name="window_extra_style"></property>
                                                            <property name="window_name"></property>
                                                            <property name="window_style"></property>
                                                            <property name="wrap">-1</property>
                                                            <event name="OnChar"></event>
                                                            <event name="OnEnterWindow"></event>
                                                            <event name="OnEraseBackground"></event>
                                                            <event name="OnKeyDown"></event>
                                                            <event name="OnKeyUp"></event>
                                                            <event name="OnKillFocus"></event>
                                                            <event name="OnLeaveWindow"></event>
                                                            <event name="OnLeftDClick"></event>
                                                            <event name="OnLeftDown"></event>
                                                            <event name="OnLeftUp"></event>
                                                            <event name="OnMiddleDClick"></event>
                                                            <event name="OnMiddleDown"></event>
                                                            <event name="OnMiddleUp"></event>
                                                            <event name="OnMotion"></event>
                                                            <event name="OnMouseEvents"></event>
                                                            <event name="OnMouseWheel"></event>
                                                            <event name="OnPaint"></event>
                                                            <event name="OnRightDClick"></event>
                                                            <event name="OnRightDown"></event>
                                                            <event name="OnRightUp"></event>
                                                            <event name="OnSetFocus"></event>
                                                            <event name="OnSize"></event>
                                                            <event name="OnUpdateUI"></event>
                                                        </object>
                                                    </object>
                                                    <object class="sizeritem" expanded="0">
                                                        <property name="border">5</property>
                                                        <property name="flag">wxALL|wxALIGN_CENTER_VERTICAL|wxALIGN_RIGHT</property>
                                                        <property name="proportion">0</property>
                                                        <object class="wxTextCtrl" expanded="0">
                                                            <property name="BottomDockable">1</property>
                                                            <property name="LeftDockable">1</property>
                                                            <property name="RightDockable">1</property>
                                                            <property name="TopDockable">1</property>
                                                            <property name="aui_layer"></property>
                                                            <property name="aui_name"></property>
                                                            <property name="aui_position"></property>
                                                            <property name="aui_row"></property>
                                                            <property name="best_size"></property>
                                                            <property name="bg"></property>
                                                            <property name="caption"></property>
                                                            <property name="caption_visible">1</property>
                                                            <property name="center_pane">0</property>
                                                            <property name="close_button">1</property>
                                                            <property name="context_help"></property>
                                                            <property name="context_menu">1</property>
                                                            <property name="default_pane">0</property>
                                                            <property name="dock">Dock</property>
                                                            <property name="dock_fixed">0</property>
                                                            <property name="docking">Left</property>
                                                            <property name="enabled">1</property>
                                                            <property name="fg"></property>
                                                            <property name="floatable">1</property>
                                                            <property name="font"></property>
                                                            <property name="gripper">0</property>
                                                            <property name="hidden">0</property>
                                                            <property name="id">wxID_ANY</property>
                                                            <property name="max_size"></property>
                                                            <property name="maximize_button">0</property>
                                                            <property name="maximum_size">100,100</property>
                                                            <property name="maxlength"></property>
                                                            <property name="min_size"></property>
                                                            <property name="minimize_button">0</property>
                                                            <property name="minimum_size">-1,-1</property>
                                                            <property name="moveable">1</property>
                                                            <property name="name">m_tcPumpInterval</property>
                                                            <property name="pane_border">1</property>
                                                            <property name="pane_position"></property>
                                                            <property name="pane_size"></property>
                                                            <property name="permission">protected</property>
                                                            <property name="pin_button">1</property>
                                                            <property name="pos"></property>
                                                            <property name="resize">Resizable</property>
                                                            <property name="show">1</property>
                                                            <property name="size">60,-1</property>
                                                            <property name="style"></property>
                                                            <property name="subclass"></property>
                                                            <property name="toolbar_pane">0</property>
                                                            <property name="tooltip">The time between the pump pulses</property>
                                                            <property name="validator_data_type"></property>
                                                            <property name="validator_style">wxFILTER_NONE</property>
                                                            <property name="validator_type">wxDefaultValidator</property>
                                                            <property name="validator_variable"></property>
                                                            <property name="value">5000</property>
                                                            <property name="window_extra_style"></property>
                                                            <property name="window_name"></property>
                                                            <property name="window_style"></property>
                                                            <event name="OnChar"></event>
                                                            <event name="OnEnterWindow"></event>
                                                            <event name="OnEraseBackground"></event>
                                                            <event name="OnKeyDown"></event>
                                                            <event name="OnKeyUp"></event>
                                                            <event name="OnKillFocus"></event>
                                                            <event name="OnLeaveWindow"></event>
                                                            <event name="OnLeftDClick"></event>
                                                            <event name="OnLeftDown"></event>
                                                            <event name="OnLeftUp"></event>
                                                            <event name="OnMiddleDClick"></event>
                                                            <event name="OnMiddleDown"></event>
                                                            <event name="OnMiddleUp"></event>
                                                            <event name="OnMotion"></event>
                                                            <event name="OnMouseEvents"></event>
                                                            <event name="OnMouseWheel"></event>
                                                            <event name="OnPaint"></event>
                                                            <event name="OnRightDClick"></event>
                                                            <event name="OnRightDown"></event>
                                                            <event name="OnRightUp"></event>
                                                            <event name="OnSetFocus"></event>
                                                            <event name="OnSize"></event>
                                                            <event name="OnText"></event>
                                                            <event name="OnTextEnter"></event>
                                                            <event name="OnTextMaxLen"></event>
                                                            <event name="OnTextURL"></event>
                                                            <event name="OnUpdateUI"></event>
                                                        </object>
                                                    </object>
                                                    <object class="sizeritem" expanded="0">
                                                        <property name="border">5</property>
                                                        <property name="flag">wxALL|wxALIGN_CENTER_VERTICAL</property>
                                                        <property name="proportion">0</property>
                                                        <object class="wxStaticText" expanded="0">
                                                            <property name="BottomDockable">1</property>
                                                            <property name="LeftDockable">1</property>
                                                            <property name="RightDockable">1</property>
                                                            <property name="TopDockable">1</property>
                                                            <property name="aui_layer"></property>
                                                            <property name="aui_name"></property>
                                                            <property name="aui_position"></property>
                                                            <property name="aui_row"></property>
                                                            <property name="best_size"></property>
                                                            <property name="bg"></property>
                                                            <property name="caption"></property>
                                                            <property name="caption_visible">1</property>
                                                            <property name="center_pane">0</property>
                                                            <property name="close_button">1</property>
                                                            <property name="context_help"></property>
                                                            <property name="context_menu">1</property>
                                                            <property name="default_pane">0</property>
                                                            <property name="dock">Dock</property>
                                                            <property name="dock_fixed">0</property>
                                                            <property name="docking">Left</property>
                                                            <property name="enabled">1</property>
                                                            <property name="fg"></property>
                                                            <property name="floatable">1</property>
                                                            <property name="font"></property>
                                                            <property name="gripper">0</property>
                                                            <property name="hidden">0</property>
                                                            <property name="id">wxID_ANY</property>
                                                            <property name="label">ms</property>
                                                            <property name="max_size"></property>
                                                            <property name="maximize_button">0</property>
                                                            <property name="maximum_size"></property>
                                                            <property name="min_size"></property>
                                                            <property name="minimize_button">0</property>
                                                            <property name="minimum_size"></property>
                                                            <property name="moveable">1</property>
                                                            <property name="name">m_txtPumpIntervalUnit</property>
                                                            <property name="pane_border">1</property>
                                                            <property name="pane_position"></property>
                                                            <property name="pane_size"></property>
                                                            <property name="permission">protected</property>
                                                            <property name="pin_button">1</property>
                                                            <property name="pos"></property>
                                                            <property name="resize">Resizable</property>
                                                            <property name="show">1</property>
                                                            <property name="size"></property>
                                                            <property name="style"></property>
                                                            <property name="subclass"></property>
                                                            <property name="toolbar_pane">0</property>
                                                            <property name="tooltip"></property>
                                                            <property name="window_extra_style"></property>
                                                            <property name="window_name"></property>
                                                            <property name="window_style"></property>
                                                            <property name="wrap">-1</property>
                                                            <event name="OnChar"></event>
                                                            <event name="OnEnterWindow"></event>
                                                            <event name="OnEraseBackground"></event>
                                                            <event name="OnKeyDown"></event>
                                                            <event name="OnKeyUp"></event>
                                                            <event name="OnKillFocus"></event>
                                                            <event name="OnLeaveWindow"></event>
                                                            <event name="OnLeftDClick"></event>
                                                            <event name="OnLeftDown"></event>
                                                            <event name="OnLeftUp"></event>
                                                            <event name="OnMiddleDClick"></event>
                                                            <event name="OnMiddleDown"></event>
                                                            <event name="OnMiddleUp"></event>
                                                            <event name="OnMotion"></event>
                                                            <event name="OnMouseEvents"></event>
                                                            <event name="OnMouseWheel"></event>
                                                            <event name="OnPaint"></event>
                                                            <event name="OnRightDClick"></event>
                                                            <event name="OnRightDown"></event>
                                                            <event name="OnRightUp"></event>
                                                            <event name="OnSetFocus"></event>
                                                            <event name="OnSize"></event>
                                                            <event name="OnUpdateUI"></event>
                                                        </object>
                                                    </object>
                                                    <object class="sizeritem" expanded="0">
                                                        <property name="border">5</property>
                                                        <property name="flag">wxALL|wxALIGN_CENTER_VERTICAL</property>
                                                        <property name="proportion">0</property>
                                                        <object class="wxButton" expanded="0">
                                                            <property name="BottomDockable">1</property>
                                                            <property name="LeftDockable">1</property>
                                                            <property name="RightDockable">1</property>
                                                            <property name="TopDockable">1</property>
                                                            <property name="aui_layer"></property>
                                                            <property name="aui_name"></property>
                                                            <property name="aui_position"></property>
                                                            <property name="aui_row"></property>
                                                            <property name="best_size"></property>
                                                            <property name="bg"></property>
                                                            <property name="caption"></property>
                                                            <property name="caption_visible">1</property>
                                                            <property name="center_pane">0</property>
                                                            <property name="close_button">1</property>
                                                            <property name="context_help"></property>
                                                            <property name="context_menu">1</property>
                                                            <property name="default">0</property>
                                                            <property name="default_pane">0</property>
                                                            <property name="dock">Dock</property>
                                                            <property name="dock_fixed">0</property>
                                                            <property name="docking">Left</property>
                                                            <property name="enabled">1</property>
                                                            <property name="fg"></property>
                                                            <property name="floatable">1</property>
                                                            <property name="font"></property>
                                                            <property name="gripper">0</property>
                                                            <property name="hidden">0</property>
                                                            <property name="id">wxID_ANY</property>
                                                            <property name="label">set</property>
                                                            <property name="max_size"></property>
                                                            <property name="maximize_button">0</property>
                                                            <property name="maximum_size"></property>
                                                            <property name="min_size"></property>
                                                            <property name="minimize_button">0</property>
                                                            <property name="minimum_size"></property>
                                                            <property name="moveable">1</property>
                                                            <property name="name">m_btnSetPumpInterval</property>
                                                            <property name="pane_border">1</property>
                                                            <property name="pane_position"></property>
                                                            <property name="pane_size"></property>
                                                            <property name="permission">protected</property>
                                                            <property name="pin_button">1</property>
                                                            <property name="pos"></property>
                                                            <property name="resize">Resizable</property>
                                                            <property name="show">1</property>
                                                            <property name="size"></property>
                                                            <property name="style"></property>
                                                            <property name="subclass"></property>
                                                            <property name="toolbar_pane">0</property>
                                                            <property name="tooltip">Set the pump interval</property>
                                                            <property name="validator_data_type"></property>
                                                            <property name="validator_style">wxFILTER_NONE</property>
                                                            <property name="validator_type">wxDefaultValidator</property>
                                                            <property name="validator_variable"></property>
                                                            <property name="window_extra_style"></property>
                                                            <property name="window_name"></property>
                                                            <property name="window_style"></property>
                                                            <event name="OnButtonClick">OnSetPumpInterval</event>
                                                            <event name="OnChar"></event>
                                                            <event name="OnEnterWindow"></event>
                                                            <event name="OnEraseBackground"></event>
                                                            <event name="OnKeyDown"></event>
                                                            <event name="OnKeyUp"></event>
                                                            <event name="OnKillFocus"></event>
                                                            <event name="OnLeaveWindow"></event>
                                                            <event name="OnLeftDClick"></event>
                                                            <event name="OnLeftDown"></event>
                                                            <event name="OnLeftUp"></event>
                                                            <event name="OnMiddleDClick"></event>
                                                            <event name="OnMiddleDown"></event>
                                                            <event name="OnMiddleUp"></event>
                                                            <event name="OnMotion"></event>
                                                            <event name="OnMouseEvents"></event>
                                                            <event name="OnMouseWheel"></event>
                                                            <event name="OnPaint"></event>
                                                            <event name="OnRightDClick"></event>
                                                            <event name="OnRightDown"></event>
                                                            <event name="OnRightUp"></event>
                                                            <event name="OnSetFocus"></event>
                                                            <event name="OnSize"></event>
                                                            <event name="OnUpdateUI"></event>
                                                        </object>
                                                    </object>
                                                    <object class="sizeritem" expanded="0">
                                                        <property name="border">5</property>
                                                        <property name="flag">wxALL|wxALIGN_CENTER_VERTICAL</property>
                                                        <property name="proportion">0</property>
                                                        <object class="wxStaticText" expanded="0">
                                                            <property name="BottomDockable">1</property>
                                                            <property name="LeftDockable">1</property>
                                                            <property name="RightDockable">1</property>
                                                            <property name="TopDockable">1</property>
                                                            <property name="aui_layer"></property>
                                                            <property name="aui_name"></property>
                                                            <property name="aui_position"></property>
                                                            <property name="aui_row"></property>
                                                            <property name="best_size"></property>
                                                            <property name="bg"></property>
                                                            <property name="caption"></property>
                                                            <property name="caption_visible">1</property>
                                                            <property name="center_pane">0</property>
                                                            <property name="close_button">1</property>
                                                            <property name="context_help"></property>
                                                            <property name="context_menu">1</property>
                                                            <property name="default_pane">0</property>
                                                            <property name="dock">Dock</property>
                                                            <property name="dock_fixed">0</property>
                                                            <property name="docking">Left</property>
                                                            <property name="enabled">1</property>
                                                            <property name="fg"></property>
                                                            <property name="floatable">1</property>
                                                            <property name="font"></property>
                                                            <property name="gripper">0</property>
                                                            <property name="hidden">0</property>
                                                            <property name="id">wxID_ANY</property>
                                                            <property name="label">Pump duration:</property>
                                                            <property name="max_size"></property>
                                                            <property name="maximize_button">0</property>
                                                            <property name="maximum_size"></property>
                                                            <property name="min_size"></property>
                                                            <property name="minimize_button">0</property>
                                                            <property name="minimum_size"></property>
                                                            <property name="moveable">1</property>
                                                            <property name="name">m_txtPumpDuration</property>
                                                            <property name="pane_border">1</property>
                                                            <property name="pane_position"></property>
                                                            <property name="pane_size"></property>
                                                            <property name="permission">protected</property>
                                                            <property name="pin_button">1</property>
                                                            <property name="pos"></property>
                                                            <property name="resize">Resizable</property>
                                                            <property name="show">1</property>
                                                            <property name="size"></property>
                                                            <property name="style"></property>
                                                            <property name="subclass"></property>
                                                            <property name="toolbar_pane">0</property>
                                                            <property name="tooltip">The duration of a pump puls</property>
                                                            <property name="window_extra_style"></property>
                                                            <property name="window_name"></property>
                                                            <property name="window_style"></property>
                                                            <property name="wrap">-1</property>
                                                            <event name="OnChar"></event>
                                                            <event name="OnEnterWindow"></event>
                                                            <event name="OnEraseBackground"></event>
                                                            <event name="OnKeyDown"></event>
                                                            <event name="OnKeyUp"></event>
                                                            <event name="OnKillFocus"></event>
                                                            <event name="OnLeaveWindow"></event>
                                                            <event name="OnLeftDClick"></event>
                                                            <event name="OnLeftDown"></event>
                                                            <event name="OnLeftUp"></event>
                                                            <event name="OnMiddleDClick"></event>
                                                            <event name="OnMiddleDown"></event>
                                                            <event name="OnMiddleUp"></event>
                                                            <event name="OnMotion"></event>
                                                            <event name="OnMouseEvents"></event>
                                                            <event name="OnMouseWheel"></event>
                                                            <event name="OnPaint"></event>
                                                            <event name="OnRightDClick"></event>
                                                            <event name="OnRightDown"></event>
                                                            <event name="OnRightUp"></event>
                                                            <event name="OnSetFocus"></event>
                                                            <event name="OnSize"></event>
                                                            <event name="OnUpdateUI"></event>
                                                        </object>
                                                    </object>
                                                    <object class="sizeritem" expanded="0">
                                                        <property name="border">5</property>
                                                        <property name="flag">wxALL|wxALIGN_CENTER_VERTICAL|wxALIGN_RIGHT</property>
                                                        <property name="proportion">0</property>
                                                        <object class="wxTextCtrl" expanded="0">
                                                            <property name="BottomDockable">1</property>
                                                            <property name="LeftDockable">1</property>
                                                            <property name="RightDockable">1</property>
                                                            <property name="TopDockable">1</property>
                                                            <property name="aui_layer"></property>
                                                            <property name="aui_name"></property>
                                                            <property name="aui_position"></property>
                                                            <property name="aui_row"></property>
                                                            <property name="best_size"></property>
                                                            <property name="bg"></property>
                                                            <property name="caption"></property>
                                                            <property name="caption_visible">1</property>
                                                            <property name="center_pane">0</property>
                                                            <property name="close_button">1</property>
                                                            <property name="context_help"></property>
                                                            <property name="context_menu">1</property>
                                                            <property name="default_pane">0</property>
                                                            <property name="dock">Dock</property>
                                                            <property name="dock_fixed">0</property>
                                                            <property name="docking">Left</property>
                                                            <property name="enabled">1</property>
                                                            <property name="fg"></property>
                                                            <property name="floatable">1</property>
                                                            <property name="font"></property>
                                                            <property name="gripper">0</property>
                                                            <property name="hidden">0</property>
                                                            <property name="id">wxID_ANY</property>
                                                            <property name="max_size"></property>
                                                            <property name="maximize_button">0</property>
                                                            <property name="maximum_size"></property>
                                                            <property name="maxlength"></property>
                                                            <property name="min_size"></property>
                                                            <property name="minimize_button">0</property>
                                                            <property name="minimum_size"></property>
                                                            <property name="moveable">1</property>
                                                            <property name="name">m_tcPumpDuration</property>
                                                            <property name="pane_border">1</property>
                                                            <property name="pane_position"></property>
                                                            <property name="pane_size"></property>
                                                            <property name="permission">protected</property>
                                                            <property name="pin_button">1</property>
                                                            <property name="pos"></property>
                                                            <property name="resize">Resizable</property>
                                                            <property name="show">1</property>
                                                            <property name="size">60,-1</property>
                                                            <property name="style"></property>
                                                            <property name="subclass"></property>
                                                            <property name="toolbar_pane">0</property>
                                                            <property name="tooltip">The duration of a pump puls</property>
                                                            <property name="validator_data_type"></property>
                                                            <property name="validator_style">wxFILTER_NONE</property>
                                                            <property name="validator_type">wxDefaultValidator</property>
                                                            <property name="validator_variable"></property>
                                                            <property name="value">100</property>
                                                            <property name="window_extra_style"></property>
                                                            <property name="window_name"></property>
                                                            <property name="window_style"></property>
                                                            <event name="OnChar"></event>
                                                            <event name="OnEnterWindow"></event>
                                                            <event name="OnEraseBackground"></event>
                                                            <event name="OnKeyDown"></event>
                                                            <event name="OnKeyUp"></event>
                                                            <event name="OnKillFocus"></event>
                                                            <event name="OnLeaveWindow"></event>
                                                            <event name="OnLeftDClick"></event>
                                                            <event name="OnLeftDown"></event>
                                                            <event name="OnLeftUp"></event>
                                                            <event name="OnMiddleDClick"></event>
                                                            <event name="OnMiddleDown"></event>
                                                            <event name="OnMiddleUp"></event>
                                                            <event name="OnMotion"></event>
                                                            <event name="OnMouseEvents"></event>
                                                            <event name="OnMouseWheel"></event>
                                                            <event name="OnPaint"></event>
                                                            <event name="OnRightDClick"></event>
                                                            <event name="OnRightDown"></event>
                                                            <event name="OnRightUp"></event>
                                                            <event name="OnSetFocus"></event>
                                                            <event name="OnSize"></event>
                                                            <event name="OnText"></event>
                                                            <event name="OnTextEnter"></event>
                                                            <event name="OnTextMaxLen"></event>
                                                            <event name="OnTextURL"></event>
                                                            <event name="OnUpdateUI"></event>
                                                        </object>
                                                    </object>
                                                    <object class="sizeritem" expanded="0">
                                                        <property name="border">5</property>
                                                        <property name="flag">wxALL|wxALIGN_CENTER_VERTICAL</property>
                                                        <property name="proportion">0</property>
                                                        <object class="wxStaticText" expanded="0">
                                                            <property name="BottomDockable">1</property>
                                                            <property name="LeftDockable">1</property>
                                                            <property name="RightDockable">1</property>
                                                            <property name="TopDockable">1</property>
                                                            <property name="aui_layer"></property>
                                                            <property name="aui_name"></property>
                                                            <property name="aui_position"></property>
                                                            <property name="aui_row"></property>
                                                            <property name="best_size"></property>
                                                            <property name="bg"></property>
                                                            <property name="caption"></property>
                                                            <property name="caption_visible">1</property>
                                                            <property name="center_pane">0</property>
                                                            <property name="close_button">1</property>
                                                            <property name="context_help"></property>
                                                            <property name="context_menu">1</property>
                                                            <property name="default_pane">0</property>
                                                            <property name="dock">Dock</property>
                                                            <property name="dock_fixed">0</property>
                                                            <property name="docking">Left</property>
                                                            <property name="enabled">1</property>
                                                            <property name="fg"></property>
                                                            <property name="floatable">1</property>
                                                            <property name="font"></property>
                                                            <property name="gripper">0</property>
                                                            <property name="hidden">0</property>
                                                            <property name="id">wxID_ANY</property>
                                                            <property name="label">ms</property>
                                                            <property name="max_size"></property>
                                                            <property name="maximize_button">0</property>
                                                            <property name="maximum_size"></property>
                                                            <property name="min_size"></property>
                                                            <property name="minimize_button">0</property>
                                                            <property name="minimum_size"></property>
                                                            <property name="moveable">1</property>
                                                            <property name="name">m_txtPumpDurationUnit</property>
                                                            <property name="pane_border">1</property>
                                                            <property name="pane_position"></property>
                                                            <property name="pane_size"></property>
                                                            <property name="permission">protected</property>
                                                            <property name="pin_button">1</property>
                                                            <property name="pos"></property>
                                                            <property name="resize">Resizable</property>
                                                            <property name="show">1</property>
                                                            <property name="size"></property>
                                                            <property name="style"></property>
                                                            <property name="subclass"></property>
                                                            <property name="toolbar_pane">0</property>
                                                            <property name="tooltip"></property>
                                                            <property name="window_extra_style"></property>
                                                            <property name="window_name"></property>
                                                            <property name="window_style"></property>
                                                            <property name="wrap">-1</property>
                                                            <event name="OnChar"></event>
                                                            <event name="OnEnterWindow"></event>
                                                            <event name="OnEraseBackground"></event>
                                                            <event name="OnKeyDown"></event>
                                                            <event name="OnKeyUp"></event>
                                                            <event name="OnKillFocus"></event>
                                                            <event name="OnLeaveWindow"></event>
                                                            <event name="OnLeftDClick"></event>
                                                            <event name="OnLeftDown"></event>
                                                            <event name="OnLeftUp"></event>
                                                            <event name="OnMiddleDClick"></event>
                                                            <event name="OnMiddleDown"></event>
                                                            <event name="OnMiddleUp"></event>
                                                            <event name="OnMotion"></event>
                                                            <event name="OnMouseEvents"></event>
                                                            <event name="OnMouseWheel"></event>
                                                            <event name="OnPaint"></event>
                                                            <event name="OnRightDClick"></event>
                                                            <event name="OnRightDown"></event>
                                                            <event name="OnRightUp"></event>
                                                            <event name="OnSetFocus"></event>
                                                            <event name="OnSize"></event>
                                                            <event name="OnUpdateUI"></event>
                                                        </object>
                                                    </object>
                                                    <object class="sizeritem" expanded="0">
                                                        <property name="border">5</property>
                                                        <property name="flag">wxALL|wxALIGN_CENTER_VERTICAL</property>
                                                        <property name="proportion">0</property>
                                                        <object class="wxButton" expanded="0">
                                                            <property name="BottomDockable">1</property>
                                                            <property name="LeftDockable">1</property>
                                                            <property name="RightDockable">1</property>
                                                            <property name="TopDockable">1</property>
                                                            <property name="aui_layer"></property>
                                                            <property name="aui_name"></property>
                                                            <property name="aui_position"></property>
                                                            <property name="aui_row"></property>
                                                            <property name="best_size"></property>
                                                            <property name="bg"></property>
                                                            <property name="caption"></property>
                                                            <property name="caption_visible">1</property>
                                                            <property name="center_pane">0</property>
                                                            <property name="close_button">1</property>
                                                            <property name="context_help"></property>
                                                            <property name="context_menu">1</property>
                                                            <property name="default">0</property>
                                                            <property name="default_pane">0</property>
                                                            <property name="dock">Dock</property>
                                                            <property name="dock_fixed">0</property>
                                                            <property name="docking">Left</property>
                                                            <property name="enabled">1</property>
                                                            <property name="fg"></property>
                                                            <property name="floatable">1</property>
                                                            <property name="font"></property>
                                                            <property name="gripper">0</property>
                                                            <property name="hidden">0</property>
                                                            <property name="id">wxID_ANY</property>
                                                            <property name="label">set</property>
                                                            <property name="max_size"></property>
                                                            <property name="maximize_button">0</property>
                                                            <property name="maximum_size"></property>
                                                            <property name="min_size"></property>
                                                            <property name="minimize_button">0</property>
                                                            <property name="minimum_size"></property>
                                                            <property name="moveable">1</property>
                                                            <property name="name">m_btnSetPumpDuration</property>
                                                            <property name="pane_border">1</property>
                                                            <property name="pane_position"></property>
                                                            <property name="pane_size"></property>
                                                            <property name="permission">protected</property>
                                                            <property name="pin_button">1</property>
                                                            <property name="pos"></property>
                                                            <property name="resize">Resizable</property>
                                                            <property name="show">1</property>
                                                            <property name="size"></property>
                                                            <property name="style"></property>
                                                            <property name="subclass"></property>
                                                            <property name="toolbar_pane">0</property>
                                                            <property name="tooltip">Set the pump duration</property>
                                                            <property name="validator_data_type"></property>
                                                            <property name="validator_style">wxFILTER_NONE</property>
                                                            <property name="validator_type">wxDefaultValidator</property>
                                                            <property name="validator_variable"></property>
                                                            <property name="window_extra_style"></property>
                                                            <property name="window_name"></property>
                                                            <property name="window_style"></property>
                                                            <event name="OnButtonClick">OnSetPumpDuration</event>
                                                            <event name="OnChar"></event>
                                                            <event name="OnEnterWindow"></event>
                                                            <event name="OnEraseBackground"></event>
                                                            <event name="OnKeyDown"></event>
                                                            <event name="OnKeyUp"></event>
                                                            <event name="OnKillFocus"></event>
                                                            <event name="OnLeaveWindow"></event>
                                                            <event name="OnLeftDClick"></event>
                                                            <event name="OnLeftDown"></event>
                                                            <event name="OnLeftUp"></event>
                                                            <event name="OnMiddleDClick"></event>
                                                            <event name="OnMiddleDown"></event>
                                                            <event name="OnMiddleUp"></event>
                                                            <event name="OnMotion"></event>
                                                            <event name="OnMouseEvents"></event>
                                                            <event name="OnMouseWheel"></event>
                                                            <event name="OnPaint"></event>
                                                            <event name="OnRightDClick"></event>
                                                            <event name="OnRightDown"></event>
                                                            <event name="OnRightUp"></event>
                                                            <event name="OnSetFocus"></event>
                                                            <event name="OnSize"></event>
                                                            <event name="OnUpdateUI"></event>
                                                        </object>
                                                    </object>
                                                    <object class="sizeritem" expanded="0">
                                                        <property name="border">5</property>
                                                        <property name="flag">wxALL|wxALIGN_CENTER_VERTICAL</property>
                                                        <property name="proportion">0</property>
                                                        <object class="wxStaticText" expanded="0">
                                                            <property name="BottomDockable">1</property>
                                                            <property name="LeftDockable">1</property>
                                                            <property name="RightDockable">1</property>
                                                            <property name="TopDockable">1</property>
                                                            <property name="aui_layer"></property>
                                                            <property name="aui_name"></property>
                                                            <property name="aui_position"></property>
                                                            <property name="aui_row"></property>
                                                            <property name="best_size"></property>
                                                            <property name="bg"></property>
                                                            <property name="caption"></property>
                                                            <property name="caption_visible">1</property>
                                                            <property name="center_pane">0</property>
                                                            <property name="close_button">1</property>
                                                            <property name="context_help"></property>
                                                            <property name="context_menu">1</property>
                                                            <property name="default_pane">0</property>
                                                            <property name="dock">Dock</property>
                                                            <property name="dock_fixed">0</property>
                                                            <property name="docking">Left</property>
                                                            <property name="enabled">1</property>
                                                            <property name="fg"></property>
                                                            <property name="floatable">1</property>
                                                            <property name="font"></property>
                                                            <property name="gripper">0</property>
                                                            <property name="hidden">0</property>
                                                            <property name="id">wxID_ANY</property>
                                                            <property name="label">Pump power:</property>
                                                            <property name="max_size"></property>
                                                            <property name="maximize_button">0</property>
                                                            <property name="maximum_size"></property>
                                                            <property name="min_size"></property>
                                                            <property name="minimize_button">0</property>
                                                            <property name="minimum_size"></property>
                                                            <property name="moveable">1</property>
                                                            <property name="name">m_txtPumpPower</property>
                                                            <property name="pane_border">1</property>
                                                            <property name="pane_position"></property>
                                                            <property name="pane_size"></property>
                                                            <property name="permission">protected</property>
                                                            <property name="pin_button">1</property>
                                                            <property name="pos"></property>
                                                            <property name="resize">Resizable</property>
                                                            <property name="show">1</property>
                                                            <property name="size"></property>
                                                            <property name="style"></property>
                                                            <property name="subclass"></property>
                                                            <property name="toolbar_pane">0</property>
                                                            <property name="tooltip"></property>
                                                            <property name="window_extra_style"></property>
                                                            <property name="window_name"></property>
                                                            <property name="window_style"></property>
                                                            <property name="wrap">-1</property>
                                                            <event name="OnChar"></event>
                                                            <event name="OnEnterWindow"></event>
                                                            <event name="OnEraseBackground"></event>
                                                            <event name="OnKeyDown"></event>
                                                            <event name="OnKeyUp"></event>
                                                            <event name="OnKillFocus"></event>
                                                            <event name="OnLeaveWindow"></event>
                                                            <event name="OnLeftDClick"></event>
                                                            <event name="OnLeftDown"></event>
                                                            <event name="OnLeftUp"></event>
                                                            <event name="OnMiddleDClick"></event>
                                                            <event name="OnMiddleDown"></event>
                                                            <event name="OnMiddleUp"></event>
                                                            <event name="OnMotion"></event>
                                                            <event name="OnMouseEvents"></event>
                                                            <event name="OnMouseWheel"></event>
                                                            <event name="OnPaint"></event>
                                                            <event name="OnRightDClick"></event>
                                                            <event name="OnRightDown"></event>
                                                            <event name="OnRightUp"></event>
                                                            <event name="OnSetFocus"></event>
                                                            <event name="OnSize"></event>
                                                            <event name="OnUpdateUI"></event>
                                                        </object>
                                                    </object>
                                                    <object class="sizeritem" expanded="0">
                                                        <property name="border">5</property>
                                                        <property name="flag">wxALL|wxEXPAND|wxALIGN_CENTER_VERTICAL</property>
                                                        <property name="proportion">0</property>
                                                        <object class="wxSlider" expanded="0">
                                                            <property name="BottomDockable">1</property>
                                                            <property name="LeftDockable">1</property>
                                                            <property name="RightDockable">1</property>
                                                            <property name="TopDockable">1</property>
                                                            <property name="aui_layer"></property>
                                                            <property name="aui_name"></property>
                                                            <property name="aui_position"></property>
                                                            <property name="aui_row"></property>
                                                            <property name="best_size"></property>
                                                            <property name="bg"></property>
                                                            <property name="caption"></property>
                                                            <property name="caption_visible">1</property>
                                                            <property name="center_pane">0</property>
                                                            <property name="close_button">1</property>
                                                            <property name="context_help"></property>
                                                            <property name="context_menu">1</property>
                                                            <property name="default_pane">0</property>
                                                            <property name="dock">Dock</property>
                                                            <property name="dock_fixed">0</property>
                                                            <property name="docking">Left</property>
                                                            <property name="enabled">1</property>
                                                            <property name="fg"></property>
                                                            <property name="floatable">1</property>
                                                            <property name="font"></property>
                                                            <property name="gripper">0</property>
                                                            <property name="hidden">0</property>
                                                            <property name="id">wxID_ANY</property>
                                                            <property name="maxValue">255</property>
                                                            <property name="max_size"></property>
                                                            <property name="maximize_button">0</property>
                                                            <property name="maximum_size"></property>
                                                            <property name="minValue">0</property>
                                                            <property name="min_size"></property>
                                                            <property name="minimize_button">0</property>
                                                            <property name="minimum_size"></property>
                                                            <property name="moveable">1</property>
                                                            <property name="name">m_sldPumpPower</property>
                                                            <property name="pane_border">1</property>
                                                            <property name="pane_position"></property>
                                                            <property name="pane_size"></property>
                                                            <property name="permission">protected</property>
                                                            <property name="pin_button">1</property>
                                                            <property name="pos"></property>
                                                            <property name="resize">Resizable</property>
                                                            <property name="show">1</property>
                                                            <property name="size"></property>
                                                            <property name="style">wxSL_HORIZONTAL</property>
                                                            <property name="subclass"></property>
                                                            <property name="toolbar_pane">0</property>
                                                            <property name="tooltip">A value of over 90% is recommended with the standard pump</property>
                                                            <property name="validator_data_type"></property>
                                                            <property name="validator_style">wxFILTER_NONE</property>
                                                            <property name="validator_type">wxDefaultValidator</property>
                                                            <property name="validator_variable"></property>
                                                            <property name="value">255</property>
                                                            <property name="window_extra_style"></property>
                                                            <property name="window_name"></property>
                                                            <property name="window_style"></property>
                                                            <event name="OnChar"></event>
                                                            <event name="OnCommandScroll"></event>
                                                            <event name="OnCommandScrollBottom"></event>
                                                            <event name="OnCommandScrollChanged"></event>
                                                            <event name="OnCommandScrollLineDown"></event>
                                                            <event name="OnCommandScrollLineUp"></event>
                                                            <event name="OnCommandScrollPageDown"></event>
                                                            <event name="OnCommandScrollPageUp"></event>
                                                            <event name="OnCommandScrollThumbRelease"></event>
                                                            <event name="OnCommandScrollThumbTrack"></event>
                                                            <event name="OnCommandScrollTop"></event>
                                                            <event name="OnEnterWindow"></event>
                                                            <event name="OnEraseBackground"></event>
                                                            <event name="OnKeyDown"></event>
                                                            <event name="OnKeyUp"></event>
                                                            <event name="OnKillFocus"></event>
                                                            <event name="OnLeaveWindow"></event>
                                                            <event name="OnLeftDClick"></event>
                                                            <event name="OnLeftDown"></event>
                                                            <event name="OnLeftUp"></event>
                                                            <event name="OnMiddleDClick"></event>
                                                            <event name="OnMiddleDown"></event>
                                                            <event name="OnMiddleUp"></event>
                                                            <event name="OnMotion"></event>
                                                            <event name="OnMouseEvents"></event>
                                                            <event name="OnMouseWheel"></event>
                                                            <event name="OnPaint"></event>
                                                            <event name="OnRightDClick"></event>
                                                            <event name="OnRightDown"></event>
                                                            <event name="OnRightUp"></event>
                                                            <event name="OnScroll">OnPumpPowerSlider</event>
                                                            <event name="OnScrollBottom"></event>
                                                            <event name="OnScrollChanged"></event>
                                                            <event name="OnScrollLineDown"></event>
                                                            <event name="OnScrollLineUp"></event>
                                                            <event name="OnScrollPageDown"></event>
                                                            <event name="OnScrollPageUp"></event>
                                                            <event name="OnScrollThumbRelease"></event>
                                                            <event name="OnScrollThumbTrack"></event>
                                                            <event name="OnScrollTop"></event>
                                                            <event name="OnSetFocus"></event>
                                                            <event name="OnSize"></event>
                                                            <event name="OnUpdateUI"></event>
                                                        </object>
                                                    </object>
                                                    <object class="sizeritem" expanded="0">
                                                        <property name="border">5</property>
                                                        <property name="flag">wxALL|wxALIGN_CENTER_VERTICAL</property>
                                                        <property name="proportion">0</property>
                                                        <object class="wxStaticText" expanded="0">
                                                            <property name="BottomDockable">1</property>
                                                            <property name="LeftDockable">1</property>
                                                            <property name="RightDockable">1</property>
                                                            <property name="TopDockable">1</property>
                                                            <property name="aui_layer"></property>
                                                            <property name="aui_name"></property>
                                                            <property name="aui_position"></property>
                                                            <property name="aui_row"></property>
                                                            <property name="best_size"></property>
                                                            <property name="bg"></property>
                                                            <property name="caption"></property>
                                                            <property name="caption_visible">1</property>
                                                            <property name="center_pane">0</property>
                                                            <property name="close_button">1</property>
                                                            <property name="context_help"></property>
                                                            <property name="context_menu">1</property>
                                                            <property name="default_pane">0</property>
                                                            <property name="dock">Dock</property>
                                                            <property name="dock_fixed">0</property>
                                                            <property name="docking">Left</property>
                                                            <property name="enabled">1</property>
                                                            <property name="fg"></property>
                                                            <property name="floatable">1</property>
                                                            <property name="font"></property>
                                                            <property name="gripper">0</property>
                                                            <property name="hidden">0</property>
                                                            <property name="id">wxID_ANY</property>
                                                            <property name="label">100.0%</property>
                                                            <property name="max_size"></property>
                                                            <property name="maximize_button">0</property>
                                                            <property name="maximum_size"></property>
                                                            <property name="min_size"></property>
                                                            <property name="minimize_button">0</property>
                                                            <property name="minimum_size"></property>
                                                            <property name="moveable">1</property>
                                                            <property name="name">m_txtPumpPowerPercentage</property>
                                                            <property name="pane_border">1</property>
                                                            <property name="pane_position"></property>
                                                            <property name="pane_size"></property>
                                                            <property name="permission">protected</property>
                                                            <property name="pin_button">1</property>
                                                            <property name="pos"></property>
                                                            <property name="resize">Resizable</property>
                                                            <property name="show">1</property>
                                                            <property name="size"></property>
                                                            <property name="style"></property>
                                                            <property name="subclass"></property>
                                                            <property name="toolbar_pane">0</property>
                                                            <property name="tooltip"></property>
                                                            <property name="window_extra_style"></property>
                                                            <property name="window_name"></property>
                                                            <property name="window_style"></property>
                                                            <property name="wrap">-1</property>
                                                            <event name="OnChar"></event>
                                                            <event name="OnEnterWindow"></event>
                                                            <event name="OnEraseBackground"></event>
                                                            <event name="OnKeyDown"></event>
                                                            <event name="OnKeyUp"></event>
                                                            <event name="OnKillFocus"></event>
                                                            <event name="OnLeaveWindow"></event>
                                                            <event name="OnLeftDClick"></event>
                                                            <event name="OnLeftDown"></event>
                                                            <event name="OnLeftUp"></event>
                                                            <event name="OnMiddleDClick"></event>
                                                            <event name="OnMiddleDown"></event>
                                                            <event name="OnMiddleUp"></event>
                                                            <event name="OnMotion"></event>
                                                            <event name="OnMouseEvents"></event>
                                                            <event name="OnMouseWheel"></event>
                                                            <event name="OnPaint"></event>
                                                            <event name="OnRightDClick"></event>
                                                            <event name="OnRightDown"></event>
                                                            <event name="OnRightUp"></event>
                                                            <event name="OnSetFocus"></event>
                                                            <event name="OnSize"></event>
                                                            <event name="OnUpdateUI"></event>
                                                        </object>
                                                    </object>
                                                    <object class="sizeritem" expanded="0">
                                                        <property name="border">5</property>
                                                        <property name="flag">wxALL|wxALIGN_CENTER_VERTICAL</property>
                                                        <property name="proportion">0</property>
                                                        <object class="wxButton" expanded="0">
                                                            <property name="BottomDockable">1</property>
                                                            <property name="LeftDockable">1</property>
                                                            <property name="RightDockable">1</property>
                                                            <property name="TopDockable">1</property>
                                                            <property name="aui_layer"></property>
                                                            <property name="aui_name"></property>
                                                            <property name="aui_position"></property>
                                                            <property name="aui_row"></property>
                                                            <property name="best_size"></property>
                                                            <property name="bg"></property>
                                                            <property name="caption"></property>
                                                            <property name="caption_visible">1</property>
                                                            <property name="center_pane">0</property>
                                                            <property name="close_button">1</property>
                                                            <property name="context_help"></property>
                                                            <property name="context_menu">1</property>
                                                            <property name="default">0</property>
                                                            <property name="default_pane">0</property>
                                                            <property name="dock">Dock</property>
                                                            <property name="dock_fixed">0</property>
                                                            <property name="docking">Left</property>
                                                            <property name="enabled">1</property>
                                                            <property name="fg"></property>
                                                            <property name="floatable">1</property>
                                                            <property name="font"></property>
                                                            <property name="gripper">0</property>
                                                            <property name="hidden">0</property>
                                                            <property name="id">wxID_ANY</property>
                                                            <property name="label">set</property>
                                                            <property name="max_size"></property>
                                                            <property name="maximize_button">0</property>
                                                            <property name="maximum_size"></property>
                                                            <property name="min_size"></property>
                                                            <property name="minimize_button">0</property>
                                                            <property name="minimum_size"></property>
                                                            <property name="moveable">1</property>
                                                            <property name="name">m_btnSetPumpPower</property>
                                                            <property name="pane_border">1</property>
                                                            <property name="pane_position"></property>
                                                            <property name="pane_size"></property>
                                                            <property name="permission">protected</property>
                                                            <property name="pin_button">1</property>
                                                            <property name="pos"></property>
                                                            <property name="resize">Resizable</property>
                                                            <property name="show">1</property>
                                                            <property name="size"></property>
                                                            <property name="style"></property>
                                                            <property name="subclass"></property>
                                                            <property name="toolbar_pane">0</property>
                                                            <property name="tooltip">Set the pump power</property>
                                                            <property name="validator_data_type"></property>
                                                            <property name="validator_style">wxFILTER_NONE</property>
                                                            <property name="validator_type">wxDefaultValidator</property>
                                                            <property name="validator_variable"></property>
                                                            <property name="window_extra_style"></property>
                                                            <property name="window_name"></property>
                                                            <property name="window_style"></property>
                                                            <event name="OnButtonClick">OnSetPumpPower</event>
                                                            <event name="OnChar"></event>
                                                            <event name="OnEnterWindow"></event>
                                                            <event name="OnEraseBackground"></event>
                                                            <event name="OnKeyDown"></event>
                                                            <event name="OnKeyUp"></event>
                                                            <event name="OnKillFocus"></event>
                                                            <event name="OnLeaveWindow"></event>
                                                            <event name="OnLeftDClick"></event>
                                                            <event name="OnLeftDown"></event>
                                                            <event name="OnLeftUp"></event>
                                                            <event name="OnMiddleDClick"></event>
                                                            <event name="OnMiddleDown"></event>
                                                            <event name="OnMiddleUp"></event>
                                                            <event name="OnMotion"></event>
                                                            <event name="OnMouseEvents"></event>
                                                            <event name="OnMouseWheel"></event>
                                                            <event name="OnPaint"></event>
                                                            <event name="OnRightDClick"></event>
                                                            <event name="OnRightDown"></event>
                                                            <event name="OnRightUp"></event>
                                                            <event name="OnSetFocus"></event>
                                                            <event name="OnSize"></event>
                                                            <event name="OnUpdateUI"></event>
                                                        </object>
                                                    </object>
                                                    <object class="sizeritem" expanded="0">
                                                        <property name="border">5</property>
                                                        <property name="flag">wxALL|wxALIGN_CENTER_VERTICAL</property>
                                                        <property name="proportion">0</property>
                                                        <object class="wxStaticText" expanded="0">
                                                            <property name="BottomDockable">1</property>
                                                            <property name="LeftDockable">1</property>
                                                            <property name="RightDockable">1</property>
                                                            <property name="TopDockable">1</property>
                                                            <property name="aui_layer"></property>
                                                            <property name="aui_name"></property>
                                                            <property name="aui_position"></property>
                                                            <property name="aui_row"></property>
                                                            <property name="best_size"></property>
                                                            <property name="bg"></property>
                                                            <property name="caption"></property>
                                                            <property name="caption_visible">1</property>
                                                            <property name="center_pane">0</property>
                                                            <property name="close_button">1</property>
                                                            <property name="context_help"></property>
                                                            <property name="context_menu">1</property>
                                                            <property name="default_pane">0</property>
                                                            <property name="dock">Dock</property>
                                                            <property name="dock_fixed">0</property>
                                                            <property name="docking">Left</property>
                                                            <property name="enabled">1</property>
                                                            <property name="fg"></property>
                                                            <property name="floatable">1</property>
                                                            <property name="font"></property>
                                                            <property name="gripper">0</property>
                                                            <property name="hidden">0</property>
                                                            <property name="id">wxID_ANY</property>
                                                            <property name="label">Air pump power:</property>
                                                            <property name="max_size"></property>
                                                            <property name="maximize_button">0</property>
                                                            <property name="maximum_size"></property>
                                                            <property name="min_size"></property>
                                                            <property name="minimize_button">0</property>
                                                            <property name="minimum_size"></property>
                                                            <property name="moveable">1</property>
                                                            <property name="name">m_txtAirpumpPower</property>
                                                            <property name="pane_border">1</property>
                                                            <property name="pane_position"></property>
                                                            <property name="pane_size"></property>
                                                            <property name="permission">protected</property>
                                                            <property name="pin_button">1</property>
                                                            <property name="pos"></property>
                                                            <property name="resize">Resizable</property>
                                                            <property name="show">1</property>
                                                            <property name="size"></property>
                                                            <property name="style"></property>
                                                            <property name="subclass"></property>
                                                            <property name="toolbar_pane">0</property>
                                                            <property name="tooltip"></property>
                                                            <property name="window_extra_style"></property>
                                                            <property name="window_name"></property>
                                                            <property name="window_style"></property>
                                                            <property name="wrap">-1</property>
                                                            <event name="OnChar"></event>
                                                            <event name="OnEnterWindow"></event>
                                                            <event name="OnEraseBackground"></event>
                                                            <event name="OnKeyDown"></event>
                                                            <event name="OnKeyUp"></event>
                                                            <event name="OnKillFocus"></event>
                                                            <event name="OnLeaveWindow"></event>
                                                            <event name="OnLeftDClick"></event>
                                                            <event name="OnLeftDown"></event>
                                                            <event name="OnLeftUp"></event>
                                                            <event name="OnMiddleDClick"></event>
                                                            <event name="OnMiddleDown"></event>
                                                            <event name="OnMiddleUp"></event>
                                                            <event name="OnMotion"></event>
                                                            <event name="OnMouseEvents"></event>
                                                            <event name="OnMouseWheel"></event>
                                                            <event name="OnPaint"></event>
                                                            <event name="OnRightDClick"></event>
                                                            <event name="OnRightDown"></event>
                                                            <event name="OnRightUp"></event>
                                                            <event name="OnSetFocus"></event>
                                                            <event name="OnSize"></event>
                                                            <event name="OnUpdateUI"></event>
                                                        </object>
                                                    </object>
                                                    <object class="sizeritem" expanded="0">
                                                        <property name="border">5</property>
                                                        <property name="flag">wxALL|wxALIGN_CENTER_VERTICAL|wxEXPAND</property>
                                                        <property name="proportion">0</property>
                                                        <object class="wxSlider" expanded="0">
                                                            <property name="BottomDockable">1</property>
                                                            <property name="LeftDockable">1</property>
                                                            <property name="RightDockable">1</property>
                                                            <property name="TopDockable">1</property>
                                                            <property name="aui_layer"></property>
                                                            <property name="aui_name"></property>
                                                            <property name="aui_position"></property>
                                                            <property name="aui_row"></property>
                                                            <property name="best_size"></property>
                                                            <property name="bg"></property>
                                                            <property name="caption"></property>
                                                            <property name="caption_visible">1</property>
                                                            <property name="center_pane">0</property>
                                                            <property name="close_button">1</property>
                                                            <property name="context_help"></property>
                                                            <property name="context_menu">1</property>
                                                            <property name="default_pane">0</property>
                                                            <property name="dock">Dock</property>
                                                            <property name="dock_fixed">0</property>
                                                            <property name="docking">Left</property>
                                                            <property name="enabled">1</property>
                                                            <property name="fg"></property>
                                                            <property name="floatable">1</property>
                                                            <property name="font"></property>
                                                            <property name="gripper">0</property>
                                                            <property name="hidden">0</property>
                                                            <property name="id">wxID_ANY</property>
                                                            <property name="maxValue">255</property>
                                                            <property name="max_size"></property>
                                                            <property name="maximize_button">0</property>
                                                            <property name="maximum_size"></property>
                                                            <property name="minValue">0</property>
                                                            <property name="min_size"></property>
                                                            <property name="minimize_button">0</property>
                                                            <property name="minimum_size"></property>
                                                            <property name="moveable">1</property>
                                                            <property name="name">m_sldAirpumpPower</property>
                                                            <property name="pane_border">1</property>
                                                            <property name="pane_position"></property>
                                                            <property name="pane_size"></property>
                                                            <property name="permission">protected</property>
                                                            <property name="pin_button">1</property>
                                                            <property name="pos"></property>
                                                            <property name="resize">Resizable</property>
                                                            <property name="show">1</property>
                                                            <property name="size"></property>
                                                            <property name="style">wxSL_HORIZONTAL</property>
                                                            <property name="subclass"></property>
                                                            <property name="toolbar_pane">0</property>
                                                            <property name="tooltip">A value of over 90% is recommended with the standard pump</property>
                                                            <property name="validator_data_type"></property>
                                                            <property name="validator_style">wxFILTER_NONE</property>
                                                            <property name="validator_type">wxDefaultValidator</property>
                                                            <property name="validator_variable"></property>
                                                            <property name="value">255</property>
                                                            <property name="window_extra_style"></property>
                                                            <property name="window_name"></property>
                                                            <property name="window_style"></property>
                                                            <event name="OnChar"></event>
                                                            <event name="OnCommandScroll"></event>
                                                            <event name="OnCommandScrollBottom"></event>
                                                            <event name="OnCommandScrollChanged"></event>
                                                            <event name="OnCommandScrollLineDown"></event>
                                                            <event name="OnCommandScrollLineUp"></event>
                                                            <event name="OnCommandScrollPageDown"></event>
                                                            <event name="OnCommandScrollPageUp"></event>
                                                            <event name="OnCommandScrollThumbRelease"></event>
                                                            <event name="OnCommandScrollThumbTrack"></event>
                                                            <event name="OnCommandScrollTop"></event>
                                                            <event name="OnEnterWindow"></event>
                                                            <event name="OnEraseBackground"></event>
                                                            <event name="OnKeyDown"></event>
                                                            <event name="OnKeyUp"></event>
                                                            <event name="OnKillFocus"></event>
                                                            <event name="OnLeaveWindow"></event>
                                                            <event name="OnLeftDClick"></event>
                                                            <event name="OnLeftDown"></event>
                                                            <event name="OnLeftUp"></event>
                                                            <event name="OnMiddleDClick"></event>
                                                            <event name="OnMiddleDown"></event>
                                                            <event name="OnMiddleUp"></event>
                                                            <event name="OnMotion"></event>
                                                            <event name="OnMouseEvents"></event>
                                                            <event name="OnMouseWheel"></event>
                                                            <event name="OnPaint"></event>
                                                            <event name="OnRightDClick"></event>
                                                            <event name="OnRightDown"></event>
                                                            <event name="OnRightUp"></event>
                                                            <event name="OnScroll">OnAirpumpPowerSlider</event>
                                                            <event name="OnScrollBottom"></event>
                                                            <event name="OnScrollChanged"></event>
                                                            <event name="OnScrollLineDown"></event>
                                                            <event name="OnScrollLineUp"></event>
                                                            <event name="OnScrollPageDown"></event>
                                                            <event name="OnScrollPageUp"></event>
                                                            <event name="OnScrollThumbRelease"></event>
                                                            <event name="OnScrollThumbTrack"></event>
                                                            <event name="OnScrollTop"></event>
                                                            <event name="OnSetFocus"></event>
                                                            <event name="OnSize"></event>
                                                            <event name="OnUpdateUI"></event>
                                                        </object>
                                                    </object>
                                                    <object class="sizeritem" expanded="0">
                                                        <property name="border">5</property>
                                                        <property name="flag">wxALL|wxALIGN_CENTER_VERTICAL</property>
                                                        <property name="proportion">0</property>
                                                        <object class="wxStaticText" expanded="0">
                                                            <property name="BottomDockable">1</property>
                                                            <property name="LeftDockable">1</property>
                                                            <property name="RightDockable">1</property>
                                                            <property name="TopDockable">1</property>
                                                            <property name="aui_layer"></property>
                                                            <property name="aui_name"></property>
                                                            <property name="aui_position"></property>
                                                            <property name="aui_row"></property>
                                                            <property name="best_size"></property>
                                                            <property name="bg"></property>
                                                            <property name="caption"></property>
                                                            <property name="caption_visible">1</property>
                                                            <property name="center_pane">0</property>
                                                            <property name="close_button">1</property>
                                                            <property name="context_help"></property>
                                                            <property name="context_menu">1</property>
                                                            <property name="default_pane">0</property>
                                                            <property name="dock">Dock</property>
                                                            <property name="dock_fixed">0</property>
                                                            <property name="docking">Left</property>
                                                            <property name="enabled">1</property>
                                                            <property name="fg"></property>
                                                            <property name="floatable">1</property>
                                                            <property name="font"></property>
                                                            <property name="gripper">0</property>
                                                            <property name="hidden">0</property>
                                                            <property name="id">wxID_ANY</property>
                                                            <property name="label">100.0%</property>
                                                            <property name="max_size"></property>
                                                            <property name="maximize_button">0</property>
                                                            <property name="maximum_size"></property>
                                                            <property name="min_size"></property>
                                                            <property name="minimize_button">0</property>
                                                            <property name="minimum_size"></property>
                                                            <property name="moveable">1</property>
                                                            <property name="name">m_txtAirpumpPowerPercentage</property>
                                                            <property name="pane_border">1</property>
                                                            <property name="pane_position"></property>
                                                            <property name="pane_size"></property>
                                                            <property name="permission">protected</property>
                                                            <property name="pin_button">1</property>
                                                            <property name="pos"></property>
                                                            <property name="resize">Resizable</property>
                                                            <property name="show">1</property>
                                                            <property name="size"></property>
                                                            <property name="style"></property>
                                                            <property name="subclass"></property>
                                                            <property name="toolbar_pane">0</property>
                                                            <property name="tooltip"></property>
                                                            <property name="window_extra_style"></property>
                                                            <property name="window_name"></property>
                                                            <property name="window_style"></property>
                                                            <property name="wrap">-1</property>
                                                            <event name="OnChar"></event>
                                                            <event name="OnEnterWindow"></event>
                                                            <event name="OnEraseBackground"></event>
                                                            <event name="OnKeyDown"></event>
                                                            <event name="OnKeyUp"></event>
                                                            <event name="OnKillFocus"></event>
                                                            <event name="OnLeaveWindow"></event>
                                                            <event name="OnLeftDClick"></event>
                                                            <event name="OnLeftDown"></event>
                                                            <event name="OnLeftUp"></event>
                                                            <event name="OnMiddleDClick"></event>
                                                            <event name="OnMiddleDown"></event>
                                                            <event name="OnMiddleUp"></event>
                                                            <event name="OnMotion"></event>
                                                            <event name="OnMouseEvents"></event>
                                                            <event name="OnMouseWheel"></event>
                                                            <event name="OnPaint"></event>
                                                            <event name="OnRightDClick"></event>
                                                            <event name="OnRightDown"></event>
                                                            <event name="OnRightUp"></event>
                                                            <event name="OnSetFocus"></event>
                                                            <event name="OnSize"></event>
                                                            <event name="OnUpdateUI"></event>
                                                        </object>
                                                    </object>
                                                    <object class="sizeritem" expanded="0">
                                                        <property name="border">5</property>
                                                        <property name="flag">wxALL|wxALIGN_CENTER_VERTICAL</property>
                                                        <property name="proportion">0</property>
                                                        <object class="wxButton" expanded="0">
                                                            <property name="BottomDockable">1</property>
                                                            <property name="LeftDockable">1</property>
                                                            <property name="RightDockable">1</property>
                                                            <property name="TopDockable">1</property>
                                                            <property name="aui_layer"></property>
                                                            <property name="aui_name"></property>
                                                            <property name="aui_position"></property>
                                                            <property name="aui_row"></property>
                                                            <property name="best_size"></property>
                                                            <property name="bg"></property>
                                                            <property name="caption"></property>
                                                            <property name="caption_visible">1</property>
                                                            <property name="center_pane">0</property>
                                                            <property name="close_button">1</property>
                                                            <property name="context_help"></property>
                                                            <property name="context_menu">1</property>
                                                            <property name="default">0</property>
                                                            <property name="default_pane">0</property>
                                                            <property name="dock">Dock</property>
                                                            <property name="dock_fixed">0</property>
                                                            <property name="docking">Left</property>
                                                            <property name="enabled">1</property>
                                                            <property name="fg"></property>
                                                            <property name="floatable">1</property>
                                                            <property name="font"></property>
                                                            <property name="gripper">0</property>
                                                            <property name="hidden">0</property>
                                                            <property name="id">wxID_ANY</property>
                                                            <property name="label">set</property>
                                                            <property name="max_size"></property>
                                                            <property name="maximize_button">0</property>
                                                            <property name="maximum_size"></property>
                                                            <property name="min_size"></property>
                                                            <property name="minimize_button">0</property>
                                                            <property name="minimum_size"></property>
                                                            <property name="moveable">1</property>
                                                            <property name="name">m_btnSetAirpumpPower</property>
                                                            <property name="pane_border">1</property>
                                                            <property name="pane_position"></property>
                                                            <property name="pane_size"></property>
                                                            <property name="permission">protected</property>
                                                            <property name="pin_button">1</property>
                                                            <property name="pos"></property>
                                                            <property name="resize">Resizable</property>
                                                            <property name="show">1</property>
                                                            <property name="size"></property>
                                                            <property name="style"></property>
                                                            <property name="subclass"></property>
                                                            <property name="toolbar_pane">0</property>
                                                            <property name="tooltip">Set the pump power</property>
                                                            <property name="validator_data_type"></property>
                                                            <property name="validator_style">wxFILTER_NONE</property>
                                                            <property name="validator_type">wxDefaultValidator</property>
                                                            <property name="validator_variable"></property>
                                                            <property name="window_extra_style"></property>
                                                            <property name="window_name"></property>
                                                            <property name="window_style"></property>
                                                            <event name="OnButtonClick">OnSetAirpumpPower</event>
                                                            <event name="OnChar"></event>
                                                            <event name="OnEnterWindow"></event>
                                                            <event name="OnEraseBackground"></event>
                                                            <event name="OnKeyDown"></event>
                                                            <event name="OnKeyUp"></event>
                                                            <event name="OnKillFocus"></event>
                                                            <event name="OnLeaveWindow"></event>
                                                            <event name="OnLeftDClick"></event>
                                                            <event name="OnLeftDown"></event>
                                                            <event name="OnLeftUp"></event>
                                                            <event name="OnMiddleDClick"></event>
                                                            <event name="OnMiddleDown"></event>
                                                            <event name="OnMiddleUp"></event>
                                                            <event name="OnMotion"></event>
                                                            <event name="OnMouseEvents"></event>
                                                            <event name="OnMouseWheel"></event>
                                                            <event name="OnPaint"></event>
                                                            <event name="OnRightDClick"></event>
                                                            <event name="OnRightDown"></event>
                                                            <event name="OnRightUp"></event>
                                                            <event name="OnSetFocus"></event>
                                                            <event name="OnSize"></event>
                                                            <event name="OnUpdateUI"></event>
                                                        </object>
                                                    </object>
                                                </object>
                                            </object>
                                        </object>
                                    </object>
                                    <object class="sizeritem" expanded="0">
                                        <property name="border">5</property>
                                        <property name="flag">wxEXPAND</property>
                                        <property name="proportion">1</property>
                                        <object class="wxStaticBoxSizer" expanded="0">
                                            <property name="id">wxID_ANY</property>
                                            <property name="label">Stirrer</property>
                                            <property name="minimum_size"></property>
                                            <property name="name">sbSizerStirrer</property>
                                            <property name="orient">wxVERTICAL</property>
                                            <property name="permission">none</property>
                                            <event name="OnUpdateUI"></event>
                                            <object class="sizeritem" expanded="0">
                                                <property name="border">5</property>
                                                <property name="flag">wxEXPAND</property>
                                                <property name="proportion">1</property>
                                                <object class="wxFlexGridSizer" expanded="0">
                                                    <property name="cols">4</property>
                                                    <property name="flexible_direction">wxBOTH</property>
                                                    <property name="growablecols"></property>
                                                    <property name="growablerows"></property>
                                                    <property name="hgap">0</property>
                                                    <property name="minimum_size"></property>
                                                    <property name="name">fgSizerStirrer</property>
                                                    <property name="non_flexible_grow_mode">wxFLEX_GROWMODE_SPECIFIED</property>
                                                    <property name="permission">none</property>
                                                    <property name="rows">2</property>
                                                    <property name="vgap">0</property>
                                                    <object class="sizeritem" expanded="0">
                                                        <property name="border">5</property>
                                                        <property name="flag">wxALL|wxALIGN_CENTER_VERTICAL</property>
                                                        <property name="proportion">0</property>
                                                        <object class="wxStaticText" expanded="0">
                                                            <property name="BottomDockable">1</property>
                                                            <property name="LeftDockable">1</property>
                                                            <property name="RightDockable">1</property>
                                                            <property name="TopDockable">1</property>
                                                            <property name="aui_layer"></property>
                                                            <property name="aui_name"></property>
                                                            <property name="aui_position"></property>
                                                            <property name="aui_row"></property>
                                                            <property name="best_size"></property>
                                                            <property name="bg"></property>
                                                            <property name="caption"></property>
                                                            <property name="caption_visible">1</property>
                                                            <property name="center_pane">0</property>
                                                            <property name="close_button">1</property>
                                                            <property name="context_help"></property>
                                                            <property name="context_menu">1</property>
                                                            <property name="default_pane">0</property>
                                                            <property name="dock">Dock</property>
                                                            <property name="dock_fixed">0</property>
                                                            <property name="docking">Left</property>
                                                            <property name="enabled">1</property>
                                                            <property name="fg"></property>
                                                            <property name="floatable">1</property>
                                                            <property name="font"></property>
                                                            <property name="gripper">0</property>
                                                            <property name="hidden">0</property>
                                                            <property name="id">wxID_ANY</property>
                                                            <property name="label">Stirrer target speed:</property>
                                                            <property name="max_size"></property>
                                                            <property name="maximize_button">0</property>
                                                            <property name="maximum_size"></property>
                                                            <property name="min_size"></property>
                                                            <property name="minimize_button">0</property>
                                                            <property name="minimum_size"></property>
                                                            <property name="moveable">1</property>
                                                            <property name="name">m_txtStirrerTargetSpeed</property>
                                                            <property name="pane_border">1</property>
                                                            <property name="pane_position"></property>
                                                            <property name="pane_size"></property>
                                                            <property name="permission">protected</property>
                                                            <property name="pin_button">1</property>
                                                            <property name="pos"></property>
                                                            <property name="resize">Resizable</property>
                                                            <property name="show">1</property>
                                                            <property name="size"></property>
                                                            <property name="style"></property>
                                                            <property name="subclass"></property>
                                                            <property name="toolbar_pane">0</property>
                                                            <property name="tooltip"></property>
                                                            <property name="window_extra_style"></property>
                                                            <property name="window_name"></property>
                                                            <property name="window_style"></property>
                                                            <property name="wrap">-1</property>
                                                            <event name="OnChar"></event>
                                                            <event name="OnEnterWindow"></event>
                                                            <event name="OnEraseBackground"></event>
                                                            <event name="OnKeyDown"></event>
                                                            <event name="OnKeyUp"></event>
                                                            <event name="OnKillFocus"></event>
                                                            <event name="OnLeaveWindow"></event>
                                                            <event name="OnLeftDClick"></event>
                                                            <event name="OnLeftDown"></event>
                                                            <event name="OnLeftUp"></event>
                                                            <event name="OnMiddleDClick"></event>
                                                            <event name="OnMiddleDown"></event>
                                                            <event name="OnMiddleUp"></event>
                                                            <event name="OnMotion"></event>
                                                            <event name="OnMouseEvents"></event>
                                                            <event name="OnMouseWheel"></event>
                                                            <event name="OnPaint"></event>
                                                            <event name="OnRightDClick"></event>
                                                            <event name="OnRightDown"></event>
                                                            <event name="OnRightUp"></event>
                                                            <event name="OnSetFocus"></event>
                                                            <event name="OnSize"></event>
                                                            <event name="OnUpdateUI"></event>
                                                        </object>
                                                    </object>
                                                    <object class="sizeritem" expanded="0">
                                                        <property name="border">5</property>
                                                        <property name="flag">wxALL|wxALIGN_CENTER_VERTICAL|wxALIGN_RIGHT</property>
                                                        <property name="proportion">0</property>
                                                        <object class="wxTextCtrl" expanded="0">
                                                            <property name="BottomDockable">1</property>
                                                            <property name="LeftDockable">1</property>
                                                            <property name="RightDockable">1</property>
                                                            <property name="TopDockable">1</property>
                                                            <property name="aui_layer"></property>
                                                            <property name="aui_name"></property>
                                                            <property name="aui_position"></property>
                                                            <property name="aui_row"></property>
                                                            <property name="best_size"></property>
                                                            <property name="bg"></property>
                                                            <property name="caption"></property>
                                                            <property name="caption_visible">1</property>
                                                            <property name="center_pane">0</property>
                                                            <property name="close_button">1</property>
                                                            <property name="context_help"></property>
                                                            <property name="context_menu">1</property>
                                                            <property name="default_pane">0</property>
                                                            <property name="dock">Dock</property>
                                                            <property name="dock_fixed">0</property>
                                                            <property name="docking">Left</property>
                                                            <property name="enabled">1</property>
                                                            <property name="fg"></property>
                                                            <property name="floatable">1</property>
                                                            <property name="font"></property>
                                                            <property name="gripper">0</property>
                                                            <property name="hidden">0</property>
                                                            <property name="id">wxID_ANY</property>
                                                            <property name="max_size"></property>
                                                            <property name="maximize_button">0</property>
                                                            <property name="maximum_size"></property>
                                                            <property name="maxlength"></property>
                                                            <property name="min_size"></property>
                                                            <property name="minimize_button">0</property>
                                                            <property name="minimum_size"></property>
                                                            <property name="moveable">1</property>
                                                            <property name="name">m_tcStirrerTargetSpeed</property>
                                                            <property name="pane_border">1</property>
                                                            <property name="pane_position"></property>
                                                            <property name="pane_size"></property>
                                                            <property name="permission">protected</property>
                                                            <property name="pin_button">1</property>
                                                            <property name="pos"></property>
                                                            <property name="resize">Resizable</property>
                                                            <property name="show">1</property>
                                                            <property name="size">60,-1</property>
                                                            <property name="style"></property>
                                                            <property name="subclass"></property>
                                                            <property name="toolbar_pane">0</property>
                                                            <property name="tooltip">Stirrer target speed in rounds per minute</property>
                                                            <property name="validator_data_type"></property>
                                                            <property name="validator_style">wxFILTER_NONE</property>
                                                            <property name="validator_type">wxDefaultValidator</property>
                                                            <property name="validator_variable"></property>
                                                            <property name="value">800</property>
                                                            <property name="window_extra_style"></property>
                                                            <property name="window_name"></property>
                                                            <property name="window_style"></property>
                                                            <event name="OnChar"></event>
                                                            <event name="OnEnterWindow"></event>
                                                            <event name="OnEraseBackground"></event>
                                                            <event name="OnKeyDown"></event>
                                                            <event name="OnKeyUp"></event>
                                                            <event name="OnKillFocus"></event>
                                                            <event name="OnLeaveWindow"></event>
                                                            <event name="OnLeftDClick"></event>
                                                            <event name="OnLeftDown"></event>
                                                            <event name="OnLeftUp"></event>
                                                            <event name="OnMiddleDClick"></event>
                                                            <event name="OnMiddleDown"></event>
                                                            <event name="OnMiddleUp"></event>
                                                            <event name="OnMotion"></event>
                                                            <event name="OnMouseEvents"></event>
                                                            <event name="OnMouseWheel"></event>
                                                            <event name="OnPaint"></event>
                                                            <event name="OnRightDClick"></event>
                                                            <event name="OnRightDown"></event>
                                                            <event name="OnRightUp"></event>
                                                            <event name="OnSetFocus"></event>
                                                            <event name="OnSize"></event>
                                                            <event name="OnText"></event>
                                                            <event name="OnTextEnter"></event>
                                                            <event name="OnTextMaxLen"></event>
                                                            <event name="OnTextURL"></event>
                                                            <event name="OnUpdateUI"></event>
                                                        </object>
                                                    </object>
                                                    <object class="sizeritem" expanded="0">
                                                        <property name="border">5</property>
                                                        <property name="flag">wxALIGN_CENTER_VERTICAL|wxALL</property>
                                                        <property name="proportion">0</property>
                                                        <object class="wxStaticText" expanded="0">
                                                            <property name="BottomDockable">1</property>
                                                            <property name="LeftDockable">1</property>
                                                            <property name="RightDockable">1</property>
                                                            <property name="TopDockable">1</property>
                                                            <property name="aui_layer"></property>
                                                            <property name="aui_name"></property>
                                                            <property name="aui_position"></property>
                                                            <property name="aui_row"></property>
                                                            <property name="best_size"></property>
                                                            <property name="bg"></property>
                                                            <property name="caption"></property>
                                                            <property name="caption_visible">1</property>
                                                            <property name="center_pane">0</property>
                                                            <property name="close_button">1</property>
                                                            <property name="context_help"></property>
                                                            <property name="context_menu">1</property>
                                                            <property name="default_pane">0</property>
                                                            <property name="dock">Dock</property>
                                                            <property name="dock_fixed">0</property>
                                                            <property name="docking">Left</property>
                                                            <property name="enabled">1</property>
                                                            <property name="fg"></property>
                                                            <property name="floatable">1</property>
                                                            <property name="font"></property>
                                                            <property name="gripper">0</property>
                                                            <property name="hidden">0</property>
                                                            <property name="id">wxID_ANY</property>
                                                            <property name="label">rpm</property>
                                                            <property name="max_size"></property>
                                                            <property name="maximize_button">0</property>
                                                            <property name="maximum_size"></property>
                                                            <property name="min_size"></property>
                                                            <property name="minimize_button">0</property>
                                                            <property name="minimum_size"></property>
                                                            <property name="moveable">1</property>
                                                            <property name="name">m_txtStirrerTargetSpeedUnit</property>
                                                            <property name="pane_border">1</property>
                                                            <property name="pane_position"></property>
                                                            <property name="pane_size"></property>
                                                            <property name="permission">protected</property>
                                                            <property name="pin_button">1</property>
                                                            <property name="pos"></property>
                                                            <property name="resize">Resizable</property>
                                                            <property name="show">1</property>
                                                            <property name="size"></property>
                                                            <property name="style"></property>
                                                            <property name="subclass"></property>
                                                            <property name="toolbar_pane">0</property>
                                                            <property name="tooltip"></property>
                                                            <property name="window_extra_style"></property>
                                                            <property name="window_name"></property>
                                                            <property name="window_style"></property>
                                                            <property name="wrap">-1</property>
                                                            <event name="OnChar"></event>
                                                            <event name="OnEnterWindow"></event>
                                                            <event name="OnEraseBackground"></event>
                                                            <event name="OnKeyDown"></event>
                                                            <event name="OnKeyUp"></event>
                                                            <event name="OnKillFocus"></event>
                                                            <event name="OnLeaveWindow"></event>
                                                            <event name="OnLeftDClick"></event>
                                                            <event name="OnLeftDown"></event>
                                                            <event name="OnLeftUp"></event>
                                                            <event name="OnMiddleDClick"></event>
                                                            <event name="OnMiddleDown"></event>
                                                            <event name="OnMiddleUp"></event>
                                                            <event name="OnMotion"></event>
                                                            <event name="OnMouseEvents"></event>
                                                            <event name="OnMouseWheel"></event>
                                                            <event name="OnPaint"></event>
                                                            <event name="OnRightDClick"></event>
                                                            <event name="OnRightDown"></event>
                                                            <event name="OnRightUp"></event>
                                                            <event name="OnSetFocus"></event>
                                                            <event name="OnSize"></event>
                                                            <event name="OnUpdateUI"></event>
                                                        </object>
                                                    </object>
                                                    <object class="sizeritem" expanded="0">
                                                        <property name="border">5</property>
                                                        <property name="flag">wxALL|wxALIGN_CENTER_VERTICAL</property>
                                                        <property name="proportion">0</property>
                                                        <object class="wxButton" expanded="0">
                                                            <property name="BottomDockable">1</property>
                                                            <property name="LeftDockable">1</property>
                                                            <property name="RightDockable">1</property>
                                                            <property name="TopDockable">1</property>
                                                            <property name="aui_layer"></property>
                                                            <property name="aui_name"></property>
                                                            <property name="aui_position"></property>
                                                            <property name="aui_row"></property>
                                                            <property name="best_size"></property>
                                                            <property name="bg"></property>
                                                            <property name="caption"></property>
                                                            <property name="caption_visible">1</property>
                                                            <property name="center_pane">0</property>
                                                            <property name="close_button">1</property>
                                                            <property name="context_help"></property>
                                                            <property name="context_menu">1</property>
                                                            <property name="default">0</property>
                                                            <property name="default_pane">0</property>
                                                            <property name="dock">Dock</property>
                                                            <property name="dock_fixed">0</property>
                                                            <property name="docking">Left</property>
                                                            <property name="enabled">1</property>
                                                            <property name="fg"></property>
                                                            <property name="floatable">1</property>
                                                            <property name="font"></property>
                                                            <property name="gripper">0</property>
                                                            <property name="hidden">0</property>
                                                            <property name="id">wxID_ANY</property>
                                                            <property name="label">set</property>
                                                            <property name="max_size"></property>
                                                            <property name="maximize_button">0</property>
                                                            <property name="maximum_size"></property>
                                                            <property name="min_size"></property>
                                                            <property name="minimize_button">0</property>
                                                            <property name="minimum_size"></property>
                                                            <property name="moveable">1</property>
                                                            <property name="name">m_btnSetStirrerTargetSpeed</property>
                                                            <property name="pane_border">1</property>
                                                            <property name="pane_position"></property>
                                                            <property name="pane_size"></property>
                                                            <property name="permission">protected</property>
                                                            <property name="pin_button">1</property>
                                                            <property name="pos"></property>
                                                            <property name="resize">Resizable</property>
                                                            <property name="show">1</property>
                                                            <property name="size"></property>
                                                            <property name="style"></property>
                                                            <property name="subclass"></property>
                                                            <property name="toolbar_pane">0</property>
                                                            <property name="tooltip">Set the speed of the stirrer</property>
                                                            <property name="validator_data_type"></property>
                                                            <property name="validator_style">wxFILTER_NONE</property>
                                                            <property name="validator_type">wxDefaultValidator</property>
                                                            <property name="validator_variable"></property>
                                                            <property name="window_extra_style"></property>
                                                            <property name="window_name"></property>
                                                            <property name="window_style"></property>
                                                            <event name="OnButtonClick">OnSetStirrerTargetSpeed</event>
                                                            <event name="OnChar"></event>
                                                            <event name="OnEnterWindow"></event>
                                                            <event name="OnEraseBackground"></event>
                                                            <event name="OnKeyDown"></event>
                                                            <event name="OnKeyUp"></event>
                                                            <event name="OnKillFocus"></event>
                                                            <event name="OnLeaveWindow"></event>
                                                            <event name="OnLeftDClick"></event>
                                                            <event name="OnLeftDown"></event>
                                                            <event name="OnLeftUp"></event>
                                                            <event name="OnMiddleDClick"></event>
                                                            <event name="OnMiddleDown"></event>
                                                            <event name="OnMiddleUp"></event>
                                                            <event name="OnMotion"></event>
                                                            <event name="OnMouseEvents"></event>
                                                            <event name="OnMouseWheel"></event>
                                                            <event name="OnPaint"></event>
                                                            <event name="OnRightDClick"></event>
                                                            <event name="OnRightDown"></event>
                                                            <event name="OnRightUp"></event>
                                                            <event name="OnSetFocus"></event>
                                                            <event name="OnSize"></event>
                                                            <event name="OnUpdateUI"></event>
                                                        </object>
                                                    </object>
                                                    <object class="sizeritem" expanded="0">
                                                        <property name="border">5</property>
                                                        <property name="flag">wxALL</property>
                                                        <property name="proportion">0</property>
                                                        <object class="wxStaticText" expanded="0">
                                                            <property name="BottomDockable">1</property>
                                                            <property name="LeftDockable">1</property>
                                                            <property name="RightDockable">1</property>
                                                            <property name="TopDockable">1</property>
                                                            <property name="aui_layer"></property>
                                                            <property name="aui_name"></property>
                                                            <property name="aui_position"></property>
                                                            <property name="aui_row"></property>
                                                            <property name="best_size"></property>
                                                            <property name="bg"></property>
                                                            <property name="caption"></property>
                                                            <property name="caption_visible">1</property>
                                                            <property name="center_pane">0</property>
                                                            <property name="close_button">1</property>
                                                            <property name="context_help"></property>
                                                            <property name="context_menu">1</property>
                                                            <property name="default_pane">0</property>
                                                            <property name="dock">Dock</property>
                                                            <property name="dock_fixed">0</property>
                                                            <property name="docking">Left</property>
                                                            <property name="enabled">1</property>
                                                            <property name="fg"></property>
                                                            <property name="floatable">1</property>
                                                            <property name="font"></property>
                                                            <property name="gripper">0</property>
                                                            <property name="hidden">0</property>
                                                            <property name="id">wxID_ANY</property>
                                                            <property name="label">Stirrer speed:</property>
                                                            <property name="max_size"></property>
                                                            <property name="maximize_button">0</property>
                                                            <property name="maximum_size"></property>
                                                            <property name="min_size"></property>
                                                            <property name="minimize_button">0</property>
                                                            <property name="minimum_size"></property>
                                                            <property name="moveable">1</property>
                                                            <property name="name">m_txtStirrerSpeedText</property>
                                                            <property name="pane_border">1</property>
                                                            <property name="pane_position"></property>
                                                            <property name="pane_size"></property>
                                                            <property name="permission">protected</property>
                                                            <property name="pin_button">1</property>
                                                            <property name="pos"></property>
                                                            <property name="resize">Resizable</property>
                                                            <property name="show">1</property>
                                                            <property name="size"></property>
                                                            <property name="style"></property>
                                                            <property name="subclass"></property>
                                                            <property name="toolbar_pane">0</property>
                                                            <property name="tooltip"></property>
                                                            <property name="window_extra_style"></property>
                                                            <property name="window_name"></property>
                                                            <property name="window_style"></property>
                                                            <property name="wrap">-1</property>
                                                            <event name="OnChar"></event>
                                                            <event name="OnEnterWindow"></event>
                                                            <event name="OnEraseBackground"></event>
                                                            <event name="OnKeyDown"></event>
                                                            <event name="OnKeyUp"></event>
                                                            <event name="OnKillFocus"></event>
                                                            <event name="OnLeaveWindow"></event>
                                                            <event name="OnLeftDClick"></event>
                                                            <event name="OnLeftDown"></event>
                                                            <event name="OnLeftUp"></event>
                                                            <event name="OnMiddleDClick"></event>
                                                            <event name="OnMiddleDown"></event>
                                                            <event name="OnMiddleUp"></event>
                                                            <event name="OnMotion"></event>
                                                            <event name="OnMouseEvents"></event>
                                                            <event name="OnMouseWheel"></event>
                                                            <event name="OnPaint"></event>
                                                            <event name="OnRightDClick"></event>
                                                            <event name="OnRightDown"></event>
                                                            <event name="OnRightUp"></event>
                                                            <event name="OnSetFocus"></event>
                                                            <event name="OnSize"></event>
                                                            <event name="OnUpdateUI"></event>
                                                        </object>
                                                    </object>
                                                    <object class="sizeritem" expanded="0">
                                                        <property name="border">5</property>
                                                        <property name="flag">wxALL</property>
                                                        <property name="proportion">0</property>
                                                        <object class="wxStaticText" expanded="0">
                                                            <property name="BottomDockable">1</property>
                                                            <property name="LeftDockable">1</property>
                                                            <property name="RightDockable">1</property>
                                                            <property name="TopDockable">1</property>
                                                            <property name="aui_layer"></property>
                                                            <property name="aui_name"></property>
                                                            <property name="aui_position"></property>
                                                            <property name="aui_row"></property>
                                                            <property name="best_size"></property>
                                                            <property name="bg"></property>
                                                            <property name="caption"></property>
                                                            <property name="caption_visible">1</property>
                                                            <property name="center_pane">0</property>
                                                            <property name="close_button">1</property>
                                                            <property name="context_help"></property>
                                                            <property name="context_menu">1</property>
                                                            <property name="default_pane">0</property>
                                                            <property name="dock">Dock</property>
                                                            <property name="dock_fixed">0</property>
                                                            <property name="docking">Left</property>
                                                            <property name="enabled">1</property>
                                                            <property name="fg"></property>
                                                            <property name="floatable">1</property>
                                                            <property name="font"></property>
                                                            <property name="gripper">0</property>
                                                            <property name="hidden">0</property>
                                                            <property name="id">wxID_ANY</property>
                                                            <property name="label"></property>
                                                            <property name="max_size"></property>
                                                            <property name="maximize_button">0</property>
                                                            <property name="maximum_size"></property>
                                                            <property name="min_size"></property>
                                                            <property name="minimize_button">0</property>
                                                            <property name="minimum_size"></property>
                                                            <property name="moveable">1</property>
                                                            <property name="name">m_txtStirrerSpeed</property>
                                                            <property name="pane_border">1</property>
                                                            <property name="pane_position"></property>
                                                            <property name="pane_size"></property>
                                                            <property name="permission">protected</property>
                                                            <property name="pin_button">1</property>
                                                            <property name="pos"></property>
                                                            <property name="resize">Resizable</property>
                                                            <property name="show">1</property>
                                                            <property name="size"></property>
                                                            <property name="style"></property>
                                                            <property name="subclass"></property>
                                                            <property name="toolbar_pane">0</property>
                                                            <property name="tooltip">Stirrer speed in rounds per minute</property>
                                                            <property name="window_extra_style"></property>
                                                            <property name="window_name"></property>
                                                            <property name="window_style"></property>
                                                            <property name="wrap">-1</property>
                                                            <event name="OnChar"></event>
                                                            <event name="OnEnterWindow"></event>
                                                            <event name="OnEraseBackground"></event>
                                                            <event name="OnKeyDown"></event>
                                                            <event name="OnKeyUp"></event>
                                                            <event name="OnKillFocus"></event>
                                                            <event name="OnLeaveWindow"></event>
                                                            <event name="OnLeftDClick"></event>
                                                            <event name="OnLeftDown"></event>
                                                            <event name="OnLeftUp"></event>
                                                            <event name="OnMiddleDClick"></event>
                                                            <event name="OnMiddleDown"></event>
                                                            <event name="OnMiddleUp"></event>
                                                            <event name="OnMotion"></event>
                                                            <event name="OnMouseEvents"></event>
                                                            <event name="OnMouseWheel"></event>
                                                            <event name="OnPaint"></event>
                                                            <event name="OnRightDClick"></event>
                                                            <event name="OnRightDown"></event>
                                                            <event name="OnRightUp"></event>
                                                            <event name="OnSetFocus"></event>
                                                            <event name="OnSize"></event>
                                                            <event name="OnUpdateUI"></event>
                                                        </object>
                                                    </object>
                                                    <object class="sizeritem" expanded="0">
                                                        <property name="border">5</property>
                                                        <property name="flag">wxALL</property>
                                                        <property name="proportion">0</property>
                                                        <object class="wxStaticText" expanded="0">
                                                            <property name="BottomDockable">1</property>
                                                            <property name="LeftDockable">1</property>
                                                            <property name="RightDockable">1</property>
                                                            <property name="TopDockable">1</property>
                                                            <property name="aui_layer"></property>
                                                            <property name="aui_name"></property>
                                                            <property name="aui_position"></property>
                                                            <property name="aui_row"></property>
                                                            <property name="best_size"></property>
                                                            <property name="bg"></property>
                                                            <property name="caption"></property>
                                                            <property name="caption_visible">1</property>
                                                            <property name="center_pane">0</property>
                                                            <property name="close_button">1</property>
                                                            <property name="context_help"></property>
                                                            <property name="context_menu">1</property>
                                                            <property name="default_pane">0</property>
                                                            <property name="dock">Dock</property>
                                                            <property name="dock_fixed">0</property>
                                                            <property name="docking">Left</property>
                                                            <property name="enabled">1</property>
                                                            <property name="fg"></property>
                                                            <property name="floatable">1</property>
                                                            <property name="font"></property>
                                                            <property name="gripper">0</property>
                                                            <property name="hidden">0</property>
                                                            <property name="id">wxID_ANY</property>
                                                            <property name="label">rpm</property>
                                                            <property name="max_size"></property>
                                                            <property name="maximize_button">0</property>
                                                            <property name="maximum_size"></property>
                                                            <property name="min_size"></property>
                                                            <property name="minimize_button">0</property>
                                                            <property name="minimum_size"></property>
                                                            <property name="moveable">1</property>
                                                            <property name="name">m_txtStirrerSpeedUnit</property>
                                                            <property name="pane_border">1</property>
                                                            <property name="pane_position"></property>
                                                            <property name="pane_size"></property>
                                                            <property name="permission">protected</property>
                                                            <property name="pin_button">1</property>
                                                            <property name="pos"></property>
                                                            <property name="resize">Resizable</property>
                                                            <property name="show">1</property>
                                                            <property name="size"></property>
                                                            <property name="style"></property>
                                                            <property name="subclass"></property>
                                                            <property name="toolbar_pane">0</property>
                                                            <property name="tooltip"></property>
                                                            <property name="window_extra_style"></property>
                                                            <property name="window_name"></property>
                                                            <property name="window_style"></property>
                                                            <property name="wrap">-1</property>
                                                            <event name="OnChar"></event>
                                                            <event name="OnEnterWindow"></event>
                                                            <event name="OnEraseBackground"></event>
                                                            <event name="OnKeyDown"></event>
                                                            <event name="OnKeyUp"></event>
                                                            <event name="OnKillFocus"></event>
                                                            <event name="OnLeaveWindow"></event>
                                                            <event name="OnLeftDClick"></event>
                                                            <event name="OnLeftDown"></event>
                                                            <event name="OnLeftUp"></event>
                                                            <event name="OnMiddleDClick"></event>
                                                            <event name="OnMiddleDown"></event>
                                                            <event name="OnMiddleUp"></event>
                                                            <event name="OnMotion"></event>
                                                            <event name="OnMouseEvents"></event>
                                                            <event name="OnMouseWheel"></event>
                                                            <event name="OnPaint"></event>
                                                            <event name="OnRightDClick"></event>
                                                            <event name="OnRightDown"></event>
                                                            <event name="OnRightUp"></event>
                                                            <event name="OnSetFocus"></event>
                                                            <event name="OnSize"></event>
                                                            <event name="OnUpdateUI"></event>
                                                        </object>
                                                    </object>
                                                    <object class="sizeritem" expanded="0">
                                                        <property name="border">5</property>
                                                        <property name="flag">wxEXPAND</property>
                                                        <property name="proportion">1</property>
                                                        <object class="spacer" expanded="0">
                                                            <property name="height">0</property>
                                                            <property name="permission">protected</property>
                                                            <property name="width">0</property>
                                                        </object>
                                                    </object>
                                                </object>
                                            </object>
                                        </object>
                                    </object>
                                </object>
                            </object>
                        </object>
                        <object class="notebookpage" expanded="1">
                            <property name="bitmap"></property>
                            <property name="label">Graphs</property>
                            <property name="select">0</property>
                            <object class="wxPanel" expanded="0">
                                <property name="BottomDockable">1</property>
                                <property name="LeftDockable">1</property>
                                <property name="RightDockable">1</property>
                                <property name="TopDockable">1</property>
                                <property name="aui_layer"></property>
                                <property name="aui_name"></property>
                                <property name="aui_position"></property>
                                <property name="aui_row"></property>
                                <property name="best_size"></property>
                                <property name="bg">wxSYS_COLOUR_MENU</property>
                                <property name="caption"></property>
                                <property name="caption_visible">1</property>
                                <property name="center_pane">0</property>
                                <property name="close_button">1</property>
                                <property name="context_help"></property>
                                <property name="context_menu">1</property>
                                <property name="default_pane">0</property>
                                <property name="dock">Dock</property>
                                <property name="dock_fixed">0</property>
                                <property name="docking">Left</property>
                                <property name="enabled">1</property>
                                <property name="fg"></property>
                                <property name="floatable">1</property>
                                <property name="font"></property>
                                <property name="gripper">0</property>
                                <property name="hidden">0</property>
                                <property name="id">wxID_ANY</property>
                                <property name="max_size"></property>
                                <property name="maximize_button">0</property>
                                <property name="maximum_size"></property>
                                <property name="min_size"></property>
                                <property name="minimize_button">0</property>
                                <property name="minimum_size"></property>
                                <property name="moveable">1</property>
                                <property name="name">m_pnlGraphs</property>
                                <property name="pane_border">1</property>
                                <property name="pane_position"></property>
                                <property name="pane_size"></property>
                                <property name="permission">protected</property>
                                <property name="pin_button">1</property>
                                <property name="pos"></property>
                                <property name="resize">Resizable</property>
                                <property name="show">1</property>
                                <property name="size"></property>
                                <property name="subclass"></property>
                                <property name="toolbar_pane">0</property>
                                <property name="tooltip"></property>
                                <property name="window_extra_style"></property>
                                <property name="window_name"></property>
                                <property name="window_style">wxTAB_TRAVERSAL</property>
                                <event name="OnChar"></event>
                                <event name="OnEnterWindow"></event>
                                <event name="OnEraseBackground"></event>
                                <event name="OnKeyDown"></event>
                                <event name="OnKeyUp"></event>
                                <event name="OnKillFocus"></event>
                                <event name="OnLeaveWindow"></event>
                                <event name="OnLeftDClick"></event>
                                <event name="OnLeftDown"></event>
                                <event name="OnLeftUp"></event>
                                <event name="OnMiddleDClick"></event>
                                <event name="OnMiddleDown"></event>
                                <event name="OnMiddleUp"></event>
                                <event name="OnMotion"></event>
                                <event name="OnMouseEvents"></event>
                                <event name="OnMouseWheel"></event>
                                <event name="OnPaint"></event>
                                <event name="OnRightDClick"></event>
                                <event name="OnRightDown"></event>
                                <event name="OnRightUp"></event>
                                <event name="OnSetFocus"></event>
                                <event name="OnSize"></event>
                                <event name="OnUpdateUI"></event>
                            </object>
                        </object>
                    </object>
                </object>
            </object>
        </object>
    </object>
</wxFormBuilder_Project>
